# Supplementary material for: Using signals associated with safety in avoidance learning: computational model of sex differences
Source: PeerJ. 2015 Jul 14;3:e1081. doi: 10.7717/peerj.1081 (PMC4512772; doi:10.7717/peerj.1081)
Supplement: Supplemental Information 1 — Each tab of the file contains values used to construct an individual figure indicated by the name of the tab. [file peerj-03-1081-s001.xlsx]

## Sheet: Fig10A
Female FLNL
ITRs per Trial	0-10s	10-20s	20-30s
sim 1	0.34	0.35	0.29
sim 2	0.41	0.38	0.32
sim 3	0.33	0.33	0.3
sim 4	0.31	0.29	0.3
sim 5	0.38	0.35	0.35
sim 6	0.37	0.36	0.32
sim 7	0.33	0.3	0.29
sim 8	0.36	0.27	0.3
sim 9	0.38	0.32	0.3
sim 10	0.42	0.37	0.31
count	10	10	10
mean	0.363	0.332	0.308
sd	0.0359166	0.0364539	0.0181353
serr	0.0113578	0.0115277	0.00573488
Female NLNL
ITRs per Trial	min 1	min 2	min 3
sim 1	0.42	0.36	0.33
sim 2	0.37	0.4	0.31
sim 3	0.45	0.37	0.37
sim 4	0.36	0.35	0.32
sim 5	0.39	0.34	0.36
sim 6	0.39	0.33	0.34
sim 7	0.38	0.34	0.29
sim 8	0.38	0.37	0.32
sim 9	0.37	0.4	0.31
sim 10	0.34	0.35	0.32
count	10	10	10
mean	0.385	0.361	0.327
sd	0.0310018	0.0242441	0.0240601
serr	0.00980363	0.00766667	0.00760847
Male FLNL
ITRs per Trial	min 1	min 2	min 3
sim 1	0.26	0.2	0.17
sim 2	0.16	0.12	0.13
sim 3	0.21	0.19	0.16
sim 4	0.22	0.19	0.2
sim 5	0.16	0.12	0.14
sim 6	0.17	0.22	0.18
sim 7	0.23	0.17	0.18
sim 8	0.16	0.19	0.15
sim 9	0.2	0.17	0.17
sim 10	0.19	0.18	0.15
count	10	10	10
mean	0.196	0.175	0.163
sd	0.0343835	0.0324037	0.0211082
serr	0.010873	0.010247	0.00667499
Male NLNL
ITRs per Trial	min 1	min 2	min 3
sim 1	0.19	0.15	0.19
sim 2	0.25	0.23	0.21
sim 3	0.2	0.21	0.17
sim 4	0.2	0.18	0.18
sim 5	0.27	0.2	0.2
sim 6	0.22	0.21	0.19
sim 7	0.26	0.2	0.22
sim 8	0.28	0.23	0.14
sim 9	0.25	0.17	0.2
sim 10	0.26	0.24	0.21
count	10	10	10
mean	0.238	0.202	0.191
sd	0.0325918	0.0285968	0.0233095
serr	0.0103064	0.00904311	0.00737111

## Sheet: Fig10B
Female FLNL
ITRs per Trial	min 1	min 2	min 3
sim 1	1.29	0.97	0.81
sim 2	1.39	1.06	0.86
sim 3	1.1	0.88	0.81
sim 4	1.32	0.94	0.8
sim 5	1.3	1.12	0.82
sim 6	1.17	0.96	0.75
sim 7	1.38	0.93	0.9
sim 8	1.22	0.95	0.83
sim 9	1.12	0.86	0.82
sim 10	1.32	1.07	0.79
count	10	10	10
mean	1.261	0.974	0.819
sd	0.10322	0.0840899	0.0401248
serr	0.0326411	0.0265916	0.0126886
Female NLNL
ITRs per Trial	min 1	min 2	min 3
sim 1	1.31	0.94	0.78
sim 2	1.49	1.01	0.82
sim 3	1.36	1.18	1.04
sim 4	1.28	1.03	0.8
sim 5	1.4	1.19	1.02
sim 6	1.43	0.95	0.9
sim 7	1.2	1.02	0.79
sim 8	1.22	0.94	0.84
sim 9	1.35	0.94	0.75
sim 10	1.41	1.01	0.96
count	10	10	10
mean	1.345	1.021	0.87
sd	0.0930054	0.0936245	0.104137
serr	0.0294109	0.0296067	0.0329309
Male FLNL
ITRs per Trial	min 1	min 2	min 3
sim 1	1.05	0.79	0.69
sim 2	0.97	0.63	0.63
sim 3	0.81	0.68	0.55
sim 4	0.96	0.68	0.61
sim 5	0.99	0.76	0.72
sim 6	0.94	0.76	0.69
sim 7	0.99	0.89	0.62
sim 8	0.95	0.66	0.54
sim 9	0.97	0.67	0.63
sim 10	1.05	0.75	0.6
count	10	10	10
mean	0.968	0.727	0.628
sd	0.0671317	0.0780385	0.0588407
serr	0.0212289	0.0246779	0.018607
Male NLNL
ITRs per Trial	min 1	min 2	min 3
sim 1	1.01	0.8	0.54
sim 2	0.89	0.54	0.45
sim 3	1.02	0.73	0.68
sim 4	0.69	0.55	0.45
sim 5	0.87	0.6	0.54
sim 6	0.75	0.65	0.6
sim 7	0.74	0.53	0.48
sim 8	0.97	0.62	0.44
sim 9	0.88	0.61	0.57
sim 10	0.98	0.68	0.58
count	10	10	10
mean	0.88	0.631	0.533
sd	0.118977	0.0867243	0.0781807
serr	0.0376239	0.0274246	0.0247229
