# Supplementary material for: Using signals associated with safety in avoidance learning: computational model of sex differences
Source: PeerJ. 2015 Jul 14;3:e1081. doi: 10.7717/peerj.1081 (PMC4512772; doi:10.7717/peerj.1081)
Supplement: Supplemental Information 3 — Each tab of the file contains values used to construct a set of figures indicated by the name of the tab. [file peerj-03-1081-s003.xlsx]

## Sheet: Fig5A
	Female present
	ACQ v[input 0]
	Session 1																				Session 2																				Session 3
	1	2	3	4	5	6	7	8	9	10	11	12	13	14	15	16	17	18	19	20	1	2	3	4	5	6	7	8	9	10	11	12	13	14	15	16	17	18	19	20	1	2	3	4	5	6	7	8	9
sim 1	-0.48	-2.83	-4.92	-6.78	-7.91	-7.91	-7.91	-7.91	-7.91	-7.91	-7.91	-7.91	-7.91	-7.91	-7.91	-7.91	-7.9	-7.9	-7.9	-7.86	-7.9	-7.9	-7.9	-7.76	-7.9	-7.9	-7.9	-7.9	-7.9	-7.9	-7.9	-7.9	-7.9	-7.77	-7.9	-7.9	-7.9	-7.9	-7.9	-7.9	-7.89	-7.89	-7.89	-7.89	-7.73	-7.58	-7.48	-7.39	-7.29
sim 2	-2.4	-4.53	-6.44	-7.91	-7.91	-7.91	-7.91	-7.91	-7.91	-7.91	-7.91	-7.91	-7.91	-7.78	-7.91	-7.9	-7.9	-7.9	-7.81	-7.9	-7.9	-7.9	-7.9	-7.9	-7.9	-7.8	-7.9	-7.74	-7.9	-7.9	-7.79	-7.74	-7.64	-7.6	-7.47	-7.32	-7.21	-7.12	-6.99	-6.9	-6.81	-6.71	-6.61	-7.01	-6.92	-6.81	-6.71	-6.61	-6.51
sim 3	-2.4	-4.53	-4.58	-6.48	-7.91	-7.91	-7.91	-7.91	-7.91	-7.91	-7.91	-7.91	-7.91	-7.91	-7.91	-7.9	-7.9	-7.9	-7.8	-7.9	-7.9	-7.9	-7.9	-7.9	-7.9	-7.9	-7.9	-7.9	-7.9	-7.9	-7.9	-7.9	-7.9	-7.9	-7.9	-7.9	-7.9	-7.9	-7.9	-7.9	-7.89	-7.89	-7.89	-7.89	-7.89	-7.89	-7.89	-7.89	-7.89
sim 4	-2.4	-4.53	-6.44	-7.91	-7.91	-7.91	-7.91	-7.91	-7.91	-7.91	-7.91	-7.91	-7.91	-7.91	-7.91	-7.9	-7.9	-7.9	-7.9	-7.9	-7.9	-7.9	-7.9	-7.77	-7.9	-7.9	-7.9	-7.9	-7.9	-7.9	-7.9	-7.9	-7.9	-7.77	-7.78	-7.73	-7.63	-7.51	-7.58	-7.48	-7.39	-7.29	-7.2	-7.06	-6.96	-6.93	-7.54	-7.45	-7.31
sim 5	-2.4	-4.53	-6.44	-7.91	-7.91	-7.91	-7.91	-7.91	-7.91	-7.91	-7.91	-7.91	-7.91	-7.91	-7.91	-7.9	-7.9	-7.9	-7.9	-7.9	-7.9	-7.9	-7.9	-7.9	-7.9	-7.9	-7.9	-7.9	-7.9	-7.9	-7.9	-7.9	-7.9	-7.9	-7.9	-7.8	-7.9	-7.9	-7.9	-7.75	-7.89	-7.84	-7.89	-7.89	-7.79	-7.66	-7.56	-7.89	-7.89
sim 6	-0.95	-1.32	-3.58	-5.59	-7.38	-7.91	-7.91	-7.91	-7.91	-7.91	-7.91	-7.91	-7.91	-7.91	-7.91	-7.91	-7.9	-7.9	-7.9	-7.9	-7.9	-7.9	-7.9	-7.9	-7.9	-7.9	-7.9	-7.9	-7.9	-7.9	-7.9	-7.9	-7.9	-7.9	-7.9	-7.9	-7.9	-7.9	-7.9	-7.9	-7.9	-7.78	-7.63	-7.89	-7.89	-7.89	-7.89	-7.89	-7.89
sim 7	-2.4	-4.53	-6.44	-7.91	-7.91	-7.91	-7.91	-7.91	-7.91	-7.91	-7.91	-7.91	-7.91	-7.91	-7.91	-7.9	-7.9	-7.9	-7.9	-7.9	-7.9	-7.9	-7.9	-7.9	-7.76	-7.9	-7.9	-7.9	-7.9	-7.9	-7.9	-7.9	-7.85	-7.9	-7.9	-7.9	-7.9	-7.73	-7.9	-7.9	-7.9	-7.9	-7.79	-7.63	-7.64	-7.54	-7.5	-7.37	-7.89
sim 8	-2.4	-3.08	-5.14	-6.98	-7.91	-7.91	-7.91	-7.91	-7.91	-7.91	-7.91	-7.91	-7.91	-7.91	-7.91	-7.9	-7.9	-7.9	-7.9	-7.9	-7.9	-7.9	-7.9	-7.9	-7.9	-7.9	-7.9	-7.9	-7.9	-7.9	-7.9	-7.9	-7.9	-7.9	-7.9	-7.9	-7.9	-7.9	-7.9	-7.9	-7.89	-7.89	-7.89	-7.89	-7.89	-7.89	-7.89	-7.89	-7.89
sim 9	-2.4	-4.53	-6.44	-7.91	-7.91	-7.91	-7.91	-7.91	-7.91	-7.91	-7.91	-7.91	-7.91	-7.91	-7.91	-7.9	-7.9	-7.9	-7.9	-7.9	-7.9	-7.9	-7.9	-7.9	-7.9	-7.9	-7.9	-7.9	-7.9	-7.9	-7.9	-7.9	-7.9	-7.9	-7.9	-7.9	-7.9	-7.9	-7.9	-7.79	-7.64	-7.51	-7.89	-7.89	-7.89	-7.89	-7.89	-7.89	-7.89
sim 10	-2.4	-4.53	-4.65	-4.56	-4.49	-6.4	-7.91	-7.91	-7.91	-7.91	-7.91	-7.91	-7.91	-7.91	-7.91	-7.91	-7.9	-7.9	-7.9	-7.9	-7.9	-7.9	-7.9	-7.9	-7.9	-7.9	-7.9	-7.9	-7.9	-7.9	-7.9	-7.9	-7.9	-7.9	-7.9	-7.9	-7.8	-7.9	-7.73	-7.61	-7.9	-7.9	-7.89	-7.89	-7.76	-7.77	-7.89	-7.79	-7.66
count	10	10	10	10	10	10	10	10	10	10	10	10	10	10	10	10	10	10	10	10	10	10	10	10	10	10	10	10	10	10	10	10	10	10	10	10	10	10	10	10	10	10	10	10	10	10	10	10	10
mean	-2.063	-3.894	-5.507	-6.994	-7.515	-7.759	-7.91	-7.91	-7.91	-7.91	-7.91	-7.91	-7.91	-7.897	-7.91	-7.903	-7.9	-7.9	-7.881	-7.896	-7.9	-7.9	-7.9	-7.873	-7.886	-7.89	-7.9	-7.884	-7.9	-7.9	-7.889	-7.884	-7.869	-7.844	-7.845	-7.815	-7.794	-7.766	-7.76	-7.703	-7.71	-7.66	-7.657	-7.693	-7.636	-7.585	-7.624	-7.606	-7.611
sd	0.719043	1.11812	1.06138	1.17384	1.07585	0.477504	1.87244e-15	1.87244e-15	1.87244e-15	1.87244e-15	1.87244e-15	1.87244e-15	1.87244e-15	0.0411096	1.87244e-15	0.00483046	0	0	0.0401248	0.0126491	0	0	0	0.0569698	0.0442719	0.0316228	0	0.0505964	0	0	0.0347851	0.0505964	0.0819824	0.101346	0.137052	0.1835	0.22277	0.260308	0.291243	0.317457	0.358267	0.391947	0.428072	0.356341	0.376481	0.400507	0.370651	0.415778	0.456471
serr	0.227381	0.353579	0.335639	0.3712	0.340213	0.151	5.92119e-16	5.92119e-16	5.92119e-16	5.92119e-16	5.92119e-16	5.92119e-16	5.92119e-16	0.013	5.92119e-16	0.00152753	0	0	0.0126886	0.004	0	0	0	0.0180154	0.014	0.01	0	0.016	0	0	0.011	0.016	0.0259251	0.0320486	0.0433397	0.0580278	0.0704462	0.0823165	0.092099	0.100389	0.113294	0.123944	0.135368	0.112685	0.119054	0.126651	0.11721	0.13148	0.144349
	Female absent
	ACQ v[input 0]
	Session 1																				Session 2																				Session 3
	1	2	3	4	5	6	7	8	9	10	11	12	13	14	15	16	17	18	19	20	1	2	3	4	5	6	7	8	9	10	11	12	13	14	15	16	17	18	19	20	1	2	3	4	5	6	7	8	9
sim 1	-2.4	-4.53	-6.44	-7.91	-7.91	-7.91	-7.91	-7.91	-7.91	-7.82	-7.91	-7.91	-7.91	-7.91	-7.91	-7.76	-7.91	-7.91	-7.91	-7.91	-7.91	-7.91	-7.91	-7.91	-7.81	-7.91	-7.83	-7.91	-7.91	-7.91	-7.91	-7.91	-7.91	-7.91	-7.91	-7.81	-7.71	-7.62	-7.52	-7.41	-7.91	-7.91	-7.91	-7.91	-7.83	-7.71	-7.58	-7.62	-7.91
sim 2	-2.4	-4.53	-6.44	-7.91	-7.91	-7.91	-7.91	-7.91	-7.91	-7.91	-7.91	-7.91	-7.91	-7.91	-7.91	-7.91	-7.91	-7.82	-7.71	-7.58	-7.91	-7.91	-7.81	-7.71	-7.91	-7.91	-7.91	-7.8	-7.67	-7.57	-7.43	-7.46	-7.38	-7.29	-7.19	-7.07	-7.11	-7.91	-7.78	-7.91	-7.91	-7.81	-7.73	-7.65	-7.57	-7.47	-7.39	-7.3	-7.22
sim 3	-2.4	-4.53	-6.44	-7.91	-7.91	-7.91	-7.91	-7.91	-7.91	-7.83	-7.91	-7.91	-7.91	-7.91	-7.91	-7.91	-7.91	-7.91	-7.91	-7.91	-7.91	-7.91	-7.91	-7.91	-7.81	-7.91	-7.91	-7.91	-7.81	-7.91	-7.91	-7.91	-7.91	-7.91	-7.82	-7.74	-7.62	-7.54	-7.69	-7.55	-7.91	-7.91	-7.91	-7.91	-7.81	-7.72	-7.64	-7.55	-7.47
sim 4	-2.4	-4.53	-4.47	-5.5	-7.3	-7.91	-7.91	-7.88	-7.76	-7.91	-7.91	-7.91	-7.91	-7.91	-7.91	-7.91	-7.91	-7.91	-7.91	-7.91	-7.91	-7.91	-7.91	-7.91	-7.91	-7.91	-7.91	-7.91	-7.91	-7.91	-7.91	-7.91	-7.91	-7.91	-7.83	-7.91	-7.91	-7.91	-7.91	-7.91	-7.91	-7.91	-7.8	-7.82	-7.91	-7.91	-7.91	-7.91	-7.91
sim 5	-2.4	-4.53	-6.44	-6.62	-7.91	-7.91	-7.78	-7.91	-7.91	-7.91	-7.91	-7.91	-7.83	-7.91	-7.91	-7.88	-7.76	-7.65	-7.57	-7.91	-7.91	-7.82	-7.72	-7.91	-7.91	-7.91	-7.8	-7.88	-7.79	-7.71	-7.91	-7.91	-7.78	-7.91	-7.88	-7.73	-7.65	-7.56	-7.47	-7.37	-7.91	-7.81	-7.72	-7.62	-7.54	-7.45	-7.37	-7.29	-7.19
sim 6	-2.4	-4.53	-6.44	-7.57	-7.91	-7.91	-7.91	-7.91	-7.91	-7.91	-7.91	-7.91	-7.91	-7.91	-7.91	-7.91	-7.91	-7.91	-7.91	-7.91	-7.91	-7.81	-7.71	-7.8	-7.82	-7.91	-7.91	-7.91	-7.91	-7.91	-7.91	-7.78	-7.91	-7.91	-7.91	-7.91	-7.78	-7.91	-7.91	-7.8	-7.91	-7.81	-7.73	-7.65	-7.5	-7.4	-7.3	-7.23	-7.91
sim 7	-2.4	-4.53	-6.44	-7.91	-7.91	-7.91	-7.91	-7.91	-7.91	-7.91	-7.91	-7.91	-7.91	-7.91	-7.91	-7.91	-7.91	-7.91	-7.91	-7.91	-7.91	-7.91	-7.83	-7.91	-7.82	-7.91	-7.81	-7.91	-7.91	-7.83	-7.91	-7.76	-7.67	-7.91	-7.91	-7.91	-7.91	-7.91	-7.91	-7.91	-7.91	-7.91	-7.88	-7.79	-7.91	-7.91	-7.91	-7.91	-7.91
sim 8	-2.4	-4.53	-6.44	-7.91	-7.91	-7.91	-7.76	-7.68	-7.91	-7.91	-7.91	-7.91	-7.91	-7.91	-7.91	-7.91	-7.91	-7.91	-7.91	-7.91	-7.91	-7.91	-7.91	-7.91	-7.91	-7.91	-7.91	-7.91	-7.91	-7.91	-7.91	-7.91	-7.91	-7.78	-7.91	-7.83	-7.74	-7.91	-7.91	-7.88	-7.79	-7.91	-7.91	-7.91	-7.91	-7.91	-7.91	-7.91	-7.91
sim 9	-2.4	-4.53	-6.44	-7.91	-7.91	-7.91	-7.91	-7.91	-7.91	-7.91	-7.91	-7.91	-7.91	-7.91	-7.91	-7.91	-7.91	-7.91	-7.91	-7.91	-7.91	-7.91	-7.91	-7.91	-7.91	-7.88	-7.9	-7.91	-7.91	-7.91	-7.91	-7.91	-7.91	-7.91	-7.91	-7.91	-7.91	-7.91	-7.91	-7.91	-7.91	-7.91	-7.91	-7.91	-7.83	-7.74	-7.76	-7.91	-7.91
sim 10	-2.4	-4.53	-6.44	-7.63	-7.91	-7.91	-7.91	-7.91	-7.91	-7.91	-7.91	-7.82	-7.72	-7.86	-7.91	-7.91	-7.91	-7.91	-7.91	-7.91	-7.91	-7.91	-7.91	-7.91	-7.91	-7.91	-7.91	-7.91	-7.91	-7.91	-7.91	-7.91	-7.91	-7.91	-7.91	-7.88	-7.79	-7.76	-7.73	-7.63	-7.91	-7.83	-7.91	-7.91	-7.8	-7.7	-7.62	-7.82	-7.69
count	10	10	10	10	10	10	10	10	10	10	10	10	10	10	10	10	10	10	10	10	10	10	10	10	10	10	10	10	10	10	10	10	10	10	10	10	10	10	10	10	10	10	10	10	10	10	10	10	10
mean	-2.4	-4.53	-6.243	-7.478	-7.849	-7.91	-7.882	-7.884	-7.895	-7.893	-7.91	-7.901	-7.883	-7.905	-7.91	-7.892	-7.895	-7.875	-7.856	-7.877	-7.91	-7.891	-7.853	-7.879	-7.872	-7.907	-7.88	-7.896	-7.864	-7.848	-7.862	-7.837	-7.82	-7.835	-7.818	-7.77	-7.713	-7.794	-7.774	-7.728	-7.898	-7.872	-7.841	-7.808	-7.761	-7.692	-7.639	-7.645	-7.703
sd	4.68111e-16	0	0.622969	0.80277	0.192899	1.87244e-15	0.0592171	0.0722957	0.0474342	0.0359166	1.87244e-15	0.0284605	0.0625478	0.0158114	1.87244e-15	0.0473286	0.0474342	0.0839643	0.118528	0.104355	1.87244e-15	0.0401248	0.0816565	0.0687103	0.0491709	0.00948683	0.0466667	0.0350238	0.0822192	0.11717	0.151789	0.144764	0.174611	0.195803	0.223398	0.255647	0.236599	0.160361	0.169457	0.218927	0.0379473	0.0493964	0.0858228	0.12372	0.161069	0.194125	0.232878	0.286444	0.299631
serr	1.4803e-16	0	0.197	0.253858	0.061	5.92119e-16	0.0187261	0.0228619	0.015	0.0113578	5.92119e-16	0.009	0.0197793	0.005	5.92119e-16	0.0149666	0.015	0.0265518	0.0374818	0.033	5.92119e-16	0.0126886	0.025822	0.0217281	0.0155492	0.003	0.0147573	0.0110755	0.026	0.0370525	0.048	0.0457785	0.0552167	0.0619184	0.0706447	0.0808428	0.074819	0.0507105	0.0535869	0.0692307	0.012	0.0156205	0.0271396	0.0391237	0.0509346	0.0613877	0.0736425	0.0905815	0.0947517
	Male present
	ACQ v[input 0]
	Session 1																				Session 2																				Session 3
	1	2	3	4	5	6	7	8	9	10	11	12	13	14	15	16	17	18	19	20	1	2	3	4	5	6	7	8	9	10	11	12	13	14	15	16	17	18	19	20	1	2	3	4	5	6	7	8	9
sim 1	-3.78	-3.77	-3.77	-3.76	-3.76	-3.75	-3.75	-3.74	-3.74	-3.74	-3.74	-3.74	-3.73	-3.73	-3.73	-3.73	-3.73	-3.73	-3.73	-3.63	-3.72	-3.72	-3.72	-3.72	-3.72	-3.72	-3.72	-3.72	-3.72	-3.72	-3.72	-3.72	-3.73	-3.41	-3.73	-3.73	-3.73	-3.73	-3.73	-3.73	-3.71	-3.71	-3.71	-3.45	-3.72	-3.32	-3.72	-3.72	-3.72
sim 2	-3.78	-3.77	-3.77	-3.76	-3.76	-3.75	-3.75	-3.74	-3.74	-3.74	-3.74	-3.74	-3.73	-3.73	-3.73	-3.73	-3.73	-3.73	-3.73	-3.45	-3.71	-3.72	-3.72	-3.72	-3.72	-3.72	-3.72	-3.72	-3.72	-3.47	-3.72	-3.72	-3.72	-3.33	-3.72	-3.72	-3.72	-3.72	-3.72	-3.72	-3.71	-3.71	-3.71	-3.71	-3.45	-3.72	-3.72	-3.48	-3.55
sim 3	-3.78	-3.77	-3.77	-3.76	-3.76	-3.75	-3.75	-3.74	-3.74	-3.74	-3.74	-3.74	-3.73	-3.35	-3.1	-3.73	-3.73	-3.73	-3.73	-3.73	-3.71	-3.72	-3.72	-3.72	-3.72	-3.72	-3.72	-3.72	-3.72	-3.72	-3.72	-3.72	-3.72	-3.72	-3.72	-3.72	-3.72	-3.72	-3.72	-3.44	-3.71	-3.71	-3.71	-3.72	-3.72	-3.72	-3.72	-3.72	-3.72
sim 4	-2.67	-2.54	-3.77	-3.77	-3.76	-3.76	-3.75	-3.75	-3.75	-3.74	-3.74	-3.47	-3.15	-3.74	-3.74	-3.73	-3.73	-3.73	-3.73	-3.73	-3.71	-3.71	-3.72	-3.39	-3.72	-3.72	-3.72	-3.72	-3.72	-3.72	-3.72	-3.72	-3.72	-3.72	-3.72	-3.72	-3.72	-3.72	-3.44	-3.72	-3.71	-3.71	-3.71	-3.72	-3.72	-3.72	-3.72	-3.72	-3.72
sim 5	-3.48	-3.3	-3.77	-3.76	-3.76	-3.75	-3.54	-3.75	-3.75	-3.74	-3.74	-3.74	-3.74	-3.73	-3.43	-3.74	-3.73	-3.73	-3.73	-3.73	-3.71	-3.74	-3.72	-3.72	-3.72	-3.72	-3.72	-3.72	-3.72	-3.72	-3.72	-3.74	-3.38	-3.09	-3.73	-3.72	-3.49	-3.41	-3.16	-3.73	-3.71	-3.71	-3.72	-3.32	-2.99	-3.72	-3.44	-3.72	-3.72
sim 6	-3.78	-3.59	-3.77	-3.76	-3.76	-3.75	-3.75	-3.75	-3.45	-3.74	-3.74	-3.74	-3.73	-3.73	-3.73	-3.73	-3.73	-3.73	-3.73	-3.48	-3.71	-3.72	-3.72	-3.72	-3.72	-3.72	-3.72	-3.72	-3.72	-3.72	-3.72	-3.72	-3.72	-3.72	-3.72	-3.37	-3.72	-3.72	-3.72	-3.72	-3.71	-3.71	-3.71	-3.43	-3.35	-3.12	-2.78	-3.72	-3.48
sim 7	-3.78	-3.77	-3.77	-3.76	-3.76	-3.75	-3.75	-3.74	-3.74	-3.74	-3.74	-3.73	-3.73	-3.73	-3.73	-3.73	-3.73	-3.73	-3.73	-3.34	-3.72	-3.43	-3.72	-3.72	-3.72	-3.72	-3.72	-3.72	-3.72	-3.72	-3.72	-3.72	-3.72	-3.72	-3.72	-3.37	-3.74	-3.35	-3.73	-3.73	-3.71	-3.71	-3.72	-3.72	-3.43	-3.21	-3.72	-3.72	-3.33
sim 8	-3.78	-3.77	-3.77	-3.76	-3.76	-3.75	-3.75	-3.74	-3.74	-3.74	-3.74	-3.73	-3.73	-3.73	-3.73	-3.73	-3.73	-3.73	-3.73	-3.73	-3.71	-3.71	-3.71	-3.72	-3.39	-3.72	-3.72	-3.72	-3.72	-3.72	-3.72	-3.72	-3.72	-3.72	-3.72	-3.72	-3.72	-3.72	-3.72	-3.72	-3.71	-3.71	-3.71	-3.71	-3.43	-3.16	-3.72	-3.72	-3.72
sim 9	-3.78	-3.77	-3.77	-3.76	-3.76	-3.75	-3.75	-3.74	-3.41	-3.74	-3.74	-3.74	-3.73	-3.73	-3.39	-3.14	-3.42	-3.73	-3.46	-3.74	-3.72	-3.72	-3.72	-3.72	-3.72	-3.72	-3.72	-3.4	-3.72	-3.72	-3.72	-3.72	-3.72	-3.33	-3.72	-3.33	-3.11	-3.73	-3.73	-3.73	-3.71	-3.71	-3.31	-3.72	-3.72	-3.72	-3.47	-3.2	-2.99
sim 10	-3.78	-3.77	-3.77	-3.76	-3.76	-3.75	-3.75	-3.74	-3.74	-3.74	-3.74	-3.73	-3.73	-3.73	-3.73	-3.73	-3.73	-3.73	-3.73	-3.73	-3.71	-3.71	-3.72	-3.72	-3.72	-3.72	-3.72	-3.72	-3.72	-3.72	-3.72	-3.72	-3.72	-3.72	-3.72	-3.72	-3.44	-3.72	-3.72	-3.72	-3.71	-3.71	-3.71	-3.72	-3.72	-3.72	-3.72	-3.72	-3.72
count	10	10	10	10	10	10	10	10	10	10	10	10	10	10	10	10	10	10	10	10	10	10	10	10	10	10	10	10	10	10	10	10	10	10	10	10	10	10	10	10	10	10	10	10	10	10	10	10	10
mean	-3.639	-3.582	-3.77	-3.761	-3.76	-3.751	-3.729	-3.743	-3.68	-3.74	-3.74	-3.71	-3.673	-3.693	-3.604	-3.672	-3.699	-3.73	-3.703	-3.629	-3.713	-3.69	-3.719	-3.687	-3.687	-3.72	-3.72	-3.688	-3.72	-3.695	-3.72	-3.722	-3.687	-3.548	-3.722	-3.612	-3.611	-3.654	-3.639	-3.696	-3.71	-3.71	-3.672	-3.622	-3.525	-3.513	-3.573	-3.644	-3.567
sd	0.353285	0.396199	4.68111e-16	0.00316228	9.36222e-16	0.00316228	0.0664078	0.00483046	0.132162	9.36222e-16	9.36222e-16	0.0844591	0.18379	0.120559	0.222071	0.186952	0.0980306	4.68111e-16	0.0853815	0.149477	0.00483046	0.0917727	0.00316228	0.104355	0.104355	4.68111e-16	4.68111e-16	0.101193	4.68111e-16	0.0790569	4.68111e-16	0.00632456	0.107915	0.236023	0.00421637	0.17656	0.206852	0.145159	0.190523	0.0900864	0	0	0.127262	0.156759	0.242819	0.271868	0.299705	0.173282	0.244361
serr	0.111718	0.125289	1.4803e-16	0.001	2.96059e-16	0.001	0.021	0.00152753	0.0417931	2.96059e-16	2.96059e-16	0.0267083	0.0581196	0.0381241	0.070225	0.0591195	0.031	1.4803e-16	0.027	0.0472687	0.00152753	0.0290211	0.001	0.033	0.033	1.4803e-16	1.4803e-16	0.032	1.4803e-16	0.025	1.4803e-16	0.002	0.0341256	0.0746369	0.00133333	0.0558331	0.0654124	0.0459033	0.0602486	0.0284878	0	0	0.0402437	0.0495715	0.0767861	0.0859722	0.0947752	0.0547966	0.0772737
	Male absent
	ACQ v[input 0]
	Session 1																				Session 2																				Session 3
	1	2	3	4	5	6	7	8	9	10	11	12	13	14	15	16	17	18	19	20	1	2	3	4	5	6	7	8	9	10	11	12	13	14	15	16	17	18	19	20	1	2	3	4	5	6	7	8	9
sim 1	-3.78	-3.78	-3.78	-3.78	-3.78	-3.78	-3.78	-3.78	-3.78	-3.78	-3.78	-3.78	-3.78	-3.78	-3.78	-3.78	-3.78	-3.78	-3.78	-3.78	-3.78	-3.78	-3.78	-3.78	-3.78	-3.51	-3.78	-3.78	-3.78	-3.48	-3.47	-3.78	-3.78	-3.78	-3.78	-3.78	-3.78	-3.78	-3.78	-3.78	-3.59	-3.73	-3.78	-3.58	-3.3	-3.78	-3.78	-3.78	-3.78
sim 2	-3.78	-3.78	-3.78	-3.78	-3.78	-3.78	-3.78	-3.78	-3.78	-3.78	-3.78	-3.78	-3.78	-3.58	-3.78	-3.78	-3.78	-3.78	-3.78	-3.78	-3.78	-3.78	-3.78	-3.78	-3.78	-3.78	-3.78	-3.78	-3.78	-3.78	-3.78	-3.78	-3.78	-3.78	-3.78	-3.73	-3.78	-3.51	-3.34	-3.78	-3.78	-3.78	-3.78	-3.78	-3.78	-3.78	-3.78	-3.78	-3.78
sim 3	-3.78	-3.78	-3.78	-3.78	-3.78	-3.78	-3.78	-3.78	-3.78	-3.78	-3.78	-3.78	-3.78	-3.78	-3.78	-3.78	-3.73	-3.78	-3.78	-3.48	-3.78	-3.78	-3.73	-3.78	-3.78	-3.78	-3.78	-3.78	-3.78	-3.78	-3.78	-3.78	-3.78	-3.78	-3.78	-3.55	-3.78	-3.78	-3.78	-3.78	-3.78	-3.78	-3.78	-3.78	-3.78	-3.44	-3.78	-3.78	-3.78
sim 4	-3.78	-3.78	-3.78	-3.78	-3.78	-3.78	-3.78	-3.78	-3.78	-3.78	-3.78	-3.78	-3.78	-3.78	-3.78	-3.78	-3.78	-3.78	-3.78	-3.78	-3.78	-3.78	-3.78	-3.78	-3.78	-3.78	-3.78	-3.78	-3.78	-3.78	-3.78	-3.78	-3.78	-3.78	-3.78	-3.78	-3.78	-3.78	-3.78	-3.78	-3.78	-3.78	-3.78	-3.78	-3.78	-3.78	-3.78	-3.78	-3.78
sim 5	-3.78	-3.78	-3.78	-3.78	-3.78	-3.51	-3.78	-3.78	-3.78	-3.78	-3.78	-3.78	-3.78	-3.78	-3.48	-3.78	-3.78	-3.78	-3.78	-3.78	-3.78	-3.78	-3.78	-3.78	-3.78	-3.78	-3.78	-3.78	-3.78	-3.78	-3.78	-3.78	-3.78	-3.78	-3.78	-3.78	-3.78	-3.78	-3.78	-3.78	-3.78	-3.78	-3.78	-3.78	-3.78	-3.78	-3.78	-3.78	-3.78
sim 6	-3.78	-3.78	-3.78	-3.58	-3.79	-3.8	-3.78	-3.58	-3.4	-3.78	-3.78	-3.44	-3.78	-3.78	-3.78	-3.78	-3.55	-3.78	-3.78	-3.78	-3.78	-3.78	-3.78	-3.78	-3.78	-3.44	-3.78	-3.78	-3.78	-3.78	-3.78	-3.78	-3.78	-3.78	-3.78	-3.78	-3.78	-3.78	-3.78	-3.78	-3.78	-3.78	-3.78	-3.78	-3.78	-3.78	-3.78	-3.78	-3.78
sim 7	-3.78	-3.78	-3.78	-3.78	-3.78	-3.78	-3.78	-3.78	-3.78	-3.78	-3.78	-3.78	-3.78	-3.78	-3.78	-3.78	-3.78	-3.78	-3.78	-3.78	-3.78	-3.78	-3.78	-3.78	-3.78	-3.78	-3.78	-3.78	-3.78	-3.78	-3.78	-3.78	-3.78	-3.59	-3.41	-3.79	-3.78	-3.78	-3.78	-3.78	-3.44	-3.78	-3.78	-3.78	-3.78	-3.78	-3.78	-3.78	-3.78
sim 8	-3.78	-3.78	-3.78	-3.78	-3.78	-3.78	-3.78	-3.78	-3.78	-3.78	-3.78	-3.78	-3.73	-3.78	-3.78	-3.78	-3.8	-3.78	-3.78	-3.78	-3.78	-3.78	-3.78	-3.78	-3.78	-3.78	-3.78	-3.78	-3.78	-3.78	-3.48	-3.3	-3.78	-3.8	-3.78	-3.78	-3.78	-3.78	-3.78	-3.78	-3.78	-3.78	-3.78	-3.78	-3.58	-3.78	-3.44	-3.78	-3.78
sim 9	-3.78	-3.78	-3.78	-3.78	-3.78	-3.78	-3.78	-3.44	-3.78	-3.78	-3.78	-3.78	-3.78	-3.51	-3.78	-3.78	-3.78	-3.78	-3.78	-3.78	-3.78	-3.44	-3.78	-3.78	-3.78	-3.78	-3.8	-3.78	-3.78	-3.78	-3.78	-3.78	-3.78	-3.78	-3.78	-3.78	-3.78	-3.78	-3.78	-3.78	-3.79	-3.78	-3.78	-3.78	-3.78	-3.78	-3.78	-3.78	-3.78
sim 10	-3.78	-3.59	-3.78	-3.78	-3.78	-3.78	-3.78	-3.78	-3.78	-3.78	-3.78	-3.78	-3.78	-3.78	-3.78	-3.78	-3.78	-3.78	-3.78	-3.78	-3.78	-3.78	-3.78	-3.78	-3.78	-3.78	-3.78	-3.78	-3.78	-3.78	-3.78	-3.78	-3.78	-3.78	-3.78	-3.78	-3.78	-3.58	-3.78	-3.78	-3.78	-3.78	-3.59	-3.78	-3.78	-3.78	-3.78	-3.78	-3.78
count	10	10	10	10	10	10	10	10	10	10	10	10	10	10	10	10	10	10	10	10	10	10	10	10	10	10	10	10	10	10	10	10	10	10	10	10	10	10	10	10	10	10	10	10	10	10	10	10	10
mean	-3.78	-3.761	-3.78	-3.76	-3.781	-3.755	-3.78	-3.726	-3.742	-3.78	-3.78	-3.746	-3.775	-3.733	-3.75	-3.78	-3.754	-3.78	-3.78	-3.75	-3.78	-3.746	-3.775	-3.78	-3.78	-3.719	-3.782	-3.78	-3.78	-3.75	-3.719	-3.732	-3.78	-3.763	-3.743	-3.753	-3.78	-3.733	-3.736	-3.78	-3.728	-3.775	-3.761	-3.76	-3.712	-3.746	-3.746	-3.78	-3.78
sd	4.68111e-16	0.0600833	4.68111e-16	0.0632456	0.00316228	0.0863134	4.68111e-16	0.118528	0.120167	4.68111e-16	4.68111e-16	0.107517	0.0158114	0.100449	0.0948683	4.68111e-16	0.0738166	4.68111e-16	4.68111e-16	0.0948683	4.68111e-16	0.107517	0.0158114	4.68111e-16	4.68111e-16	0.129653	0.00632456	4.68111e-16	4.68111e-16	0.0948683	0.128621	0.151789	4.68111e-16	0.0611101	0.117004	0.0731893	4.68111e-16	0.100449	0.13914	4.68111e-16	0.117738	0.0158114	0.0600833	0.0632456	0.157818	0.107517	0.107517	4.68111e-16	4.68111e-16
serr	1.4803e-16	0.019	1.4803e-16	0.02	0.001	0.0272947	1.4803e-16	0.0374818	0.038	1.4803e-16	1.4803e-16	0.034	0.005	0.0317648	0.03	1.4803e-16	0.0233429	1.4803e-16	1.4803e-16	0.03	1.4803e-16	0.034	0.005	1.4803e-16	1.4803e-16	0.041	0.002	1.4803e-16	1.4803e-16	0.03	0.0406735	0.048	1.4803e-16	0.0193247	0.037	0.0231445	1.4803e-16	0.0317648	0.044	1.4803e-16	0.037232	0.005	0.019	0.02	0.0499066	0.034	0.034	1.4803e-16	1.4803e-16
[truncated: 1,151 more columns]

## Sheet: Fig5B
	Female present
	ACQ m[press][input 0]
	Session 1																				Session 2																				Session 3
	1	2	3	4	5	6	7	8	9	10	11	12	13	14	15	16	17	18	19	20	1	2	3	4	5	6	7	8	9	10	11	12	13	14	15	16	17	18	19	20	1	2	3	4	5	6	7	8	9
sim 1	0	0	0	0	0	0	0	0	0	0	0	0	0	0	0	0	0	0	0	0.05	0.05	0.05	0.05	0.09	0.09	0.09	0.09	0.09	0.09	0.14	0.19	0.19	0.19	0.24	0.24	0.24	0.29	0.34	0.39	0.39	0.39	0.39	0.39	0.44	0.49	0.54	0.59	0.63	0.68
sim 2	0.01	0.01	0.01	0.01	0.01	0.01	0.01	0.01	0.01	0.01	0.01	0.01	0.06	0.1	0.1	0.1	0.15	0.2	0.24	0.29	0.29	0.29	0.34	0.34	0.39	0.43	0.48	0.53	0.53	0.58	0.62	0.67	0.71	0.76	0.8	0.84	0.89	0.93	0.97	1.01	1.05	1.09	1.12	1.16	1.2	1.24	1.28	1.32	1.35
sim 3	0.01	0.01	0.02	0.02	0.02	0.02	0.02	0.02	0.02	0.02	0.02	0.02	0.02	0.02	0.02	0.06	0.06	0.06	0.11	0.11	0.11	0.11	0.11	0.11	0.11	0.11	0.11	0.11	0.11	0.11	0.11	0.11	0.11	0.16	0.16	0.16	0.16	0.16	0.16	0.16	0.16	0.16	0.16	0.16	0.21	0.21	0.27	0.27	0.27
sim 4	0.01	0.01	0.01	0.01	0.01	0.01	0.01	0.01	0.01	0.01	0.01	0.01	0.01	0.06	0.06	0.06	0.06	0.06	0.06	0.06	0.06	0.11	0.11	0.15	0.2	0.25	0.3	0.35	0.35	0.35	0.35	0.35	0.4	0.45	0.49	0.54	0.59	0.63	0.68	0.72	0.77	0.81	0.85	0.9	0.94	0.98	1.02	1.07	1.11
sim 5	0.01	0.01	0.01	0.01	0.01	0.01	0.01	0.01	0.01	0.01	0.01	0.01	0.01	0.01	0.01	0.01	0.01	0.01	0.01	0.01	0.01	0.01	0.01	0.01	0.01	0.01	0.01	0.06	0.11	0.16	0.16	0.16	0.16	0.21	0.21	0.26	0.31	0.36	0.36	0.41	0.41	0.46	0.51	0.56	0.61	0.65	0.7	0.7	0.75
sim 6	0	0	0	0	0	0	0	0	0	0	0	0	0	0	0	0	0	0	0	0	0.05	0.05	0.05	0.05	0.1	0.1	0.1	0.1	0.1	0.1	0.1	0.15	0.15	0.15	0.15	0.15	0.15	0.15	0.15	0.15	0.2	0.25	0.3	0.35	0.35	0.35	0.35	0.35	0.35
sim 7	0.01	0.01	0.01	0.01	0.01	0.01	0.01	0.06	0.06	0.1	0.1	0.1	0.1	0.15	0.15	0.15	0.15	0.2	0.2	0.2	0.24	0.24	0.24	0.29	0.34	0.34	0.34	0.34	0.34	0.39	0.44	0.44	0.48	0.53	0.53	0.58	0.63	0.68	0.68	0.72	0.77	0.82	0.87	0.91	0.96	1	1.05	1.09	1.14
sim 8	0.01	0	0	0	0	0	0	0	0.05	0.05	0.05	0.05	0.05	0.05	0.05	0.05	0.05	0.05	0.05	0.05	0.05	0.05	0.05	0.05	0.05	0.05	0.05	0.05	0.05	0.05	0.05	0.05	0.05	0.05	0.05	0.05	0.05	0.05	0.05	0.05	0.05	0.1	0.1	0.1	0.1	0.1	0.1	0.1	0.1
sim 9	0.01	0.01	0.01	0.01	0.01	0.01	0.01	0.01	0.01	0.01	0.01	0.01	0.01	0.01	0.01	0.01	0.01	0.01	0.01	0.01	0.01	0.01	0.01	0.01	0.01	0.01	0.01	0.01	0.01	0.01	0.01	0.01	0.01	0.01	0.01	0.01	0.01	0.01	0.01	0.06	0.11	0.16	0.16	0.16	0.16	0.16	0.16	0.16	0.21
sim 10	0.01	0.01	0.02	0.04	0.07	0.07	0.07	0.07	0.07	0.07	0.07	0.07	0.07	0.07	0.07	0.07	0.07	0.07	0.07	0.07	0.07	0.07	0.07	0.07	0.07	0.12	0.12	0.17	0.17	0.17	0.17	0.17	0.17	0.17	0.17	0.22	0.27	0.32	0.36	0.41	0.41	0.41	0.41	0.46	0.51	0.56	0.61	0.66	0.7
count	10	10	10	10	10	10	10	10	10	10	10	10	10	10	10	10	10	10	10	10	10	10	10	10	10	10	10	10	10	10	10	10	10	10	10	10	10	10	10	10	10	10	10	10	10	10	10	10	10
mean	0.008	0.007	0.009	0.011	0.014	0.014	0.014	0.019	0.024	0.028	0.028	0.028	0.033	0.047	0.047	0.051	0.056	0.066	0.075	0.085	0.094	0.099	0.104	0.117	0.137	0.151	0.161	0.181	0.186	0.206	0.22	0.23	0.243	0.273	0.281	0.305	0.335	0.363	0.381	0.408	0.432	0.465	0.487	0.52	0.553	0.579	0.613	0.635	0.666
sd	0.00421637	0.00483046	0.00737865	0.0119722	0.0206559	0.0206559	0.0206559	0.025144	0.0259058	0.033928	0.033928	0.033928	0.034657	0.0494526	0.0494526	0.048637	0.0562139	0.0754542	0.0847545	0.0928858	0.0952424	0.0945692	0.106375	0.113338	0.132418	0.142318	0.157794	0.168882	0.16561	0.178089	0.192007	0.201053	0.219041	0.234996	0.24781	0.264081	0.282577	0.299037	0.311999	0.322277	0.331756	0.334971	0.348586	0.36243	0.374405	0.390938	0.403431	0.421195	0.43244
serr	0.00133333	0.00152753	0.00233333	0.00378594	0.00653197	0.00653197	0.00653197	0.00795124	0.00819214	0.010729	0.010729	0.010729	0.0109595	0.0156383	0.0156383	0.0153804	0.0177764	0.0238607	0.0268017	0.0293731	0.0301183	0.0299054	0.0336386	0.0358407	0.0418742	0.0450049	0.0498988	0.0534052	0.0523705	0.0563166	0.0607179	0.0635785	0.0692668	0.0743124	0.0783645	0.0835098	0.0893588	0.0945639	0.0986627	0.101913	0.104911	0.105927	0.110233	0.11461	0.118397	0.123625	0.127576	0.133194	0.13675
	Female absent
	ACQ m[press][input 0]
	Session 1																				Session 2																				Session 3
	1	2	3	4	5	6	7	8	9	10	11	12	13	14	15	16	17	18	19	20	1	2	3	4	5	6	7	8	9	10	11	12	13	14	15	16	17	18	19	20	1	2	3	4	5	6	7	8	9
sim 1	0.01	0.01	0.01	0.01	0.01	0.01	0.01	0.01	0.01	0.05	0.05	0.05	0.05	0.05	0.1	0.14	0.14	0.14	0.18	0.22	0.27	0.31	0.31	0.35	0.39	0.43	0.47	0.47	0.47	0.47	0.52	0.56	0.6	0.64	0.68	0.72	0.76	0.79	0.83	0.87	0.87	0.87	0.87	0.91	0.94	0.98	1.02	1.05	1.09
sim 2	0.01	0.01	0.01	0.01	0.01	0.01	0.01	0.01	0.01	0.01	0.05	0.1	0.1	0.1	0.1	0.14	0.18	0.23	0.27	0.31	0.31	0.35	0.39	0.43	0.43	0.47	0.51	0.55	0.59	0.63	0.67	0.7	0.74	0.78	0.81	0.85	0.88	0.92	0.96	1	1.04	1.07	1.11	1.14	1.18	1.21	1.25	1.28	1.31
sim 3	0.01	0.01	0.01	0.01	0.01	0.01	0.01	0.01	0.05	0.1	0.14	0.14	0.14	0.14	0.14	0.18	0.23	0.23	0.23	0.23	0.23	0.23	0.27	0.31	0.35	0.39	0.44	0.48	0.52	0.52	0.56	0.56	0.6	0.64	0.68	0.72	0.76	0.79	0.83	0.87	0.87	0.87	0.87	0.91	0.95	0.98	1.02	1.05	1.09
sim 4	0.01	0.01	0.03	0.05	0.05	0.05	0.05	0.09	0.14	0.14	0.14	0.14	0.14	0.14	0.14	0.14	0.14	0.14	0.14	0.14	0.14	0.14	0.14	0.14	0.14	0.14	0.14	0.18	0.18	0.18	0.18	0.18	0.18	0.18	0.22	0.26	0.26	0.26	0.26	0.26	0.26	0.26	0.3	0.35	0.35	0.39	0.43	0.43	0.43
sim 5	0.01	0.01	0.01	0.04	0.04	0.04	0.08	0.12	0.12	0.17	0.17	0.21	0.25	0.3	0.34	0.38	0.42	0.46	0.5	0.54	0.58	0.62	0.66	0.66	0.66	0.7	0.74	0.78	0.82	0.85	0.89	0.93	0.97	1.01	1.05	1.08	1.12	1.15	1.19	1.22	1.26	1.3	1.33	1.37	1.4	1.43	1.47	1.5	1.53
sim 6	0.01	0.01	0.01	0.05	0.05	0.05	0.05	0.05	0.05	0.05	0.05	0.09	0.14	0.14	0.14	0.14	0.14	0.14	0.14	0.14	0.18	0.22	0.26	0.3	0.34	0.34	0.34	0.34	0.34	0.39	0.43	0.47	0.47	0.47	0.51	0.51	0.55	0.59	0.63	0.67	0.71	0.75	0.79	0.83	0.86	0.9	0.93	0.97	0.97
sim 7	0.01	0.01	0.01	0.01	0.01	0.01	0.01	0.05	0.1	0.1	0.1	0.1	0.1	0.1	0.1	0.1	0.1	0.1	0.1	0.1	0.1	0.1	0.14	0.14	0.18	0.22	0.27	0.27	0.31	0.35	0.35	0.39	0.43	0.43	0.43	0.43	0.43	0.43	0.43	0.43	0.43	0.43	0.47	0.51	0.51	0.51	0.55	0.55	0.55
sim 8	0.01	0.01	0.01	0.01	0.05	0.05	0.1	0.14	0.14	0.14	0.14	0.14	0.18	0.18	0.18	0.18	0.18	0.18	0.18	0.18	0.18	0.18	0.18	0.18	0.18	0.18	0.18	0.18	0.18	0.18	0.22	0.22	0.27	0.31	0.31	0.35	0.39	0.39	0.43	0.47	0.51	0.51	0.51	0.51	0.51	0.55	0.55	0.55	0.59
sim 9	0.01	0.01	0.01	0.01	0.01	0.01	0.01	0.01	0.01	0.01	0.01	0.01	0.05	0.05	0.05	0.1	0.1	0.1	0.14	0.14	0.14	0.14	0.14	0.14	0.18	0.23	0.27	0.27	0.27	0.27	0.27	0.27	0.27	0.27	0.27	0.27	0.27	0.27	0.27	0.27	0.27	0.27	0.27	0.27	0.31	0.35	0.39	0.43	0.47
sim 10	0.01	0.01	0.01	0.05	0.05	0.05	0.05	0.05	0.05	0.05	0.05	0.09	0.13	0.18	0.18	0.18	0.18	0.18	0.18	0.22	0.22	0.22	0.26	0.26	0.26	0.26	0.26	0.3	0.3	0.3	0.3	0.35	0.39	0.43	0.47	0.51	0.55	0.59	0.63	0.67	0.71	0.75	0.79	0.83	0.87	0.9	0.94	0.98	1.01
count	10	10	10	10	10	10	10	10	10	10	10	10	10	10	10	10	10	10	10	10	10	10	10	10	10	10	10	10	10	10	10	10	10	10	10	10	10	10	10	10	10	10	10	10	10	10	10	10	10
mean	0.01	0.01	0.012	0.025	0.029	0.029	0.038	0.054	0.068	0.082	0.09	0.107	0.128	0.138	0.147	0.168	0.181	0.19	0.206	0.222	0.235	0.251	0.275	0.291	0.311	0.336	0.362	0.382	0.398	0.414	0.439	0.463	0.492	0.516	0.543	0.57	0.597	0.618	0.646	0.673	0.693	0.708	0.731	0.763	0.788	0.82	0.855	0.879	0.904
sd	1.82856e-18	1.82856e-18	0.00632456	0.0195789	0.0202485	0.0202485	0.0332666	0.0481202	0.052873	0.0563323	0.054569	0.0549848	0.0594045	0.0731513	0.0786059	0.080111	0.0929098	0.105409	0.114232	0.127262	0.136809	0.150662	0.158763	0.16367	0.159126	0.16847	0.180358	0.188314	0.201979	0.210565	0.223331	0.232764	0.241284	0.253254	0.262088	0.267665	0.279366	0.292795	0.306674	0.319202	0.329007	0.341005	0.34372	0.350303	0.359685	0.359475	0.362775	0.371646	0.376894
serr	5.78241e-19	5.78241e-19	0.002	0.00619139	0.00640312	0.00640312	0.0105198	0.0152169	0.0167199	0.0178139	0.0172562	0.0173877	0.0187853	0.0231325	0.0248574	0.0253333	0.0293806	0.0333333	0.0361232	0.0402437	0.0432628	0.0476434	0.0502051	0.0517569	0.0503201	0.053275	0.0570341	0.0595502	0.0638714	0.0665866	0.0706234	0.0736063	0.0763006	0.0800861	0.0828794	0.084643	0.0883434	0.0925899	0.0969788	0.100941	0.104041	0.107835	0.108694	0.110776	0.113742	0.113676	0.114719	0.117525	0.119184
	Male present
	ACQ m[press][input 0]
	Session 1																				Session 2																				Session 3
	1	2	3	4	5	6	7	8	9	10	11	12	13	14	15	16	17	18	19	20	1	2	3	4	5	6	7	8	9	10	11	12	13	14	15	16	17	18	19	20	1	2	3	4	5	6	7	8	9
sim 1	0.01	0.01	0.01	0.01	0.01	0.01	0.01	0.01	0.01	0.04	0.04	0.04	0.04	0.04	0.04	0.06	0.06	0.06	0.06	0.09	0.11	0.11	0.11	0.11	0.11	0.11	0.11	0.11	0.14	0.14	0.17	0.19	0.22	0.24	0.24	0.24	0.24	0.24	0.24	0.24	0.24	0.27	0.27	0.3	0.32	0.35	0.37	0.37	0.37
sim 2	0.01	0.01	0.01	0.01	0.01	0.01	0.04	0.06	0.09	0.09	0.09	0.09	0.09	0.09	0.09	0.09	0.09	0.09	0.09	0.11	0.14	0.17	0.17	0.17	0.17	0.17	0.17	0.17	0.17	0.19	0.22	0.22	0.24	0.27	0.27	0.29	0.29	0.32	0.32	0.32	0.32	0.32	0.32	0.32	0.34	0.34	0.37	0.39	0.41
sim 3	0.01	0.01	0.03	0.03	0.03	0.03	0.03	0.03	0.03	0.03	0.03	0.03	0.03	0.06	0.08	0.08	0.11	0.11	0.11	0.11	0.11	0.11	0.11	0.11	0.11	0.11	0.11	0.11	0.11	0.11	0.11	0.11	0.13	0.13	0.13	0.13	0.13	0.13	0.13	0.16	0.16	0.16	0.16	0.16	0.16	0.16	0.16	0.16	0.16
sim 4	0.02	0.03	0.05	0.05	0.08	0.08	0.08	0.08	0.08	0.08	0.08	0.1	0.12	0.12	0.12	0.12	0.12	0.12	0.12	0.12	0.12	0.12	0.15	0.17	0.17	0.17	0.17	0.17	0.17	0.17	0.17	0.17	0.17	0.17	0.17	0.17	0.17	0.17	0.2	0.22	0.25	0.25	0.28	0.28	0.28	0.28	0.28	0.28	0.28
sim 5	0.03	0.04	0.04	0.04	0.07	0.09	0.11	0.14	0.14	0.14	0.14	0.14	0.14	0.14	0.16	0.19	0.19	0.19	0.19	0.19	0.21	0.24	0.24	0.24	0.24	0.27	0.27	0.27	0.27	0.27	0.27	0.29	0.31	0.34	0.34	0.36	0.38	0.4	0.43	0.43	0.45	0.48	0.51	0.53	0.55	0.57	0.6	0.6	0.62
sim 6	0.01	0.03	0.03	0.03	0.03	0.03	0.03	0.03	0.05	0.05	0.05	0.08	0.08	0.08	0.08	0.11	0.11	0.11	0.13	0.15	0.18	0.21	0.21	0.21	0.21	0.21	0.21	0.24	0.24	0.24	0.24	0.24	0.24	0.24	0.26	0.29	0.29	0.29	0.29	0.29	0.29	0.29	0.31	0.34	0.36	0.38	0.4	0.43	0.45
sim 7	0.01	0.01	0.03	0.03	0.03	0.03	0.03	0.03	0.03	0.03	0.03	0.03	0.03	0.03	0.03	0.03	0.06	0.06	0.09	0.11	0.14	0.16	0.16	0.16	0.16	0.19	0.19	0.19	0.22	0.22	0.22	0.22	0.22	0.24	0.24	0.27	0.29	0.32	0.34	0.34	0.34	0.34	0.34	0.37	0.39	0.41	0.41	0.41	0.44
sim 8	0.01	0.03	0.03	0.03	0.03	0.03	0.03	0.03	0.03	0.03	0.03	0.03	0.03	0.03	0.03	0.03	0.03	0.03	0.03	0.03	0.03	0.03	0.03	0.03	0.06	0.09	0.09	0.09	0.09	0.11	0.14	0.14	0.17	0.17	0.17	0.17	0.17	0.2	0.2	0.2	0.2	0.2	0.2	0.22	0.25	0.27	0.3	0.3	0.32
sim 9	0.01	0.01	0.01	0.01	0.01	0.03	0.06	0.06	0.08	0.08	0.08	0.08	0.08	0.08	0.11	0.13	0.15	0.15	0.17	0.2	0.2	0.2	0.2	0.2	0.23	0.23	0.23	0.25	0.25	0.25	0.25	0.28	0.28	0.3	0.3	0.32	0.34	0.37	0.4	0.42	0.42	0.45	0.47	0.47	0.5	0.52	0.54	0.56	0.58
sim 10	0.01	0.01	0.01	0.01	0.01	0.01	0.01	0.01	0.01	0.01	0.01	0.01	0.01	0.01	0.01	0.04	0.04	0.04	0.04	0.06	0.06	0.06	0.06	0.06	0.06	0.06	0.06	0.06	0.06	0.06	0.06	0.06	0.06	0.06	0.09	0.09	0.12	0.12	0.14	0.14	0.14	0.17	0.2	0.2	0.23	0.23	0.23	0.25	0.28
count	10	10	10	10	10	10	10	10	10	10	10	10	10	10	10	10	10	10	10	10	10	10	10	10	10	10	10	10	10	10	10	10	10	10	10	10	10	10	10	10	10	10	10	10	10	10	10	10	10
mean	0.013	0.019	0.025	0.025	0.031	0.035	0.043	0.048	0.055	0.058	0.058	0.063	0.065	0.068	0.075	0.088	0.096	0.096	0.103	0.117	0.13	0.141	0.144	0.146	0.152	0.161	0.161	0.166	0.172	0.176	0.185	0.192	0.204	0.216	0.221	0.233	0.242	0.256	0.269	0.276	0.281	0.293	0.306	0.319	0.338	0.351	0.366	0.375	0.391
sd	0.00674949	0.0119722	0.0143372	0.0143372	0.025144	0.0279881	0.0316403	0.0393841	0.0417	0.039101	0.039101	0.0411096	0.0435252	0.0418463	0.0474342	0.0511642	0.0503764	0.0503764	0.0522919	0.0527152	0.0575423	0.0670738	0.0667	0.0671979	0.0652857	0.0670738	0.0670738	0.0724492	0.0720802	0.0699524	0.0672062	0.0734544	0.0735149	0.0836926	0.0786624	0.0885751	0.0902835	0.0990174	0.104078	0.101566	0.10365	0.108735	0.113353	0.116185	0.119796	0.126355	0.133683	0.135749	0.14059
serr	0.00213437	0.00378594	0.00453382	0.00453382	0.00795124	0.00885061	0.0100056	0.0124544	0.0131867	0.0123648	0.0123648	0.013	0.0137639	0.013233	0.015	0.0161795	0.0159304	0.0159304	0.0165362	0.01667	0.0181965	0.0212106	0.0210924	0.0212498	0.0206452	0.0212106	0.0212106	0.0229105	0.0227938	0.0221209	0.0212525	0.0232283	0.0232475	0.0264659	0.0248752	0.0280099	0.0285502	0.031312	0.0329123	0.0321178	0.032777	0.0343851	0.0358453	0.0367408	0.0378829	0.0399569	0.0422742	0.0429276	0.0444585
	Male absent
	ACQ m[press][input 0]
	Session 1																				Session 2																				Session 3
	1	2	3	4	5	6	7	8	9	10	11	12	13	14	15	16	17	18	19	20	1	2	3	4	5	6	7	8	9	10	11	12	13	14	15	16	17	18	19	20	1	2	3	4	5	6	7	8	9
sim 1	0.01	0.01	0.01	0.01	0.01	0.01	0.01	0.01	0.01	0.01	0.01	0.01	0.01	0.01	0.01	0.01	0.01	0.01	0.01	0.03	0.03	0.03	0.03	0.03	0.05	0.07	0.07	0.07	0.07	0.09	0.11	0.11	0.11	0.11	0.11	0.13	0.15	0.15	0.15	0.17	0.19	0.21	0.23	0.25	0.26	0.26	0.26	0.26	0.26
sim 2	0.01	0.01	0.01	0.03	0.03	0.03	0.03	0.03	0.03	0.05	0.05	0.05	0.05	0.07	0.09	0.09	0.09	0.09	0.09	0.09	0.09	0.11	0.11	0.11	0.11	0.11	0.11	0.11	0.11	0.11	0.11	0.11	0.11	0.11	0.11	0.13	0.15	0.17	0.19	0.19	0.19	0.19	0.21	0.21	0.21	0.21	0.21	0.21	0.21
sim 3	0.01	0.03	0.03	0.03	0.03	0.05	0.05	0.08	0.08	0.08	0.08	0.08	0.08	0.08	0.08	0.08	0.09	0.12	0.14	0.16	0.16	0.16	0.17	0.17	0.17	0.19	0.22	0.22	0.22	0.22	0.22	0.24	0.24	0.26	0.28	0.3	0.3	0.3	0.3	0.3	0.3	0.32	0.34	0.36	0.36	0.38	0.38	0.4	0.42
sim 4	0.01	0.01	0.01	0.01	0.01	0.01	0.01	0.01	0.03	0.05	0.05	0.05	0.05	0.05	0.05	0.05	0.05	0.05	0.05	0.05	0.05	0.08	0.08	0.1	0.1	0.1	0.1	0.1	0.1	0.1	0.1	0.12	0.12	0.12	0.12	0.12	0.12	0.12	0.12	0.12	0.12	0.12	0.12	0.12	0.12	0.12	0.12	0.12	0.12
sim 5	0.01	0.01	0.01	0.03	0.05	0.07	0.07	0.07	0.07	0.07	0.07	0.07	0.07	0.09	0.11	0.11	0.11	0.14	0.14	0.14	0.14	0.14	0.14	0.14	0.14	0.14	0.14	0.14	0.14	0.14	0.14	0.16	0.16	0.18	0.18	0.18	0.18	0.18	0.18	0.2	0.2	0.2	0.2	0.2	0.2	0.2	0.2	0.2	0.2
sim 6	0.01	0.01	0.01	0.03	0.05	0.07	0.09	0.11	0.13	0.15	0.15	0.17	0.17	0.17	0.17	0.17	0.19	0.19	0.19	0.19	0.19	0.19	0.19	0.19	0.19	0.2	0.2	0.2	0.22	0.22	0.25	0.25	0.25	0.25	0.25	0.25	0.25	0.25	0.25	0.25	0.27	0.29	0.29	0.29	0.29	0.29	0.29	0.29	0.29
sim 7	0.01	0.01	0.01	0.01	0.01	0.01	0.01	0.01	0.01	0.01	0.01	0.01	0.01	0.01	0.01	0.03	0.03	0.03	0.03	0.03	0.03	0.03	0.03	0.03	0.03	0.03	0.03	0.03	0.03	0.03	0.03	0.03	0.03	0.05	0.07	0.09	0.09	0.09	0.09	0.09	0.11	0.11	0.11	0.11	0.13	0.13	0.13	0.13	0.13
sim 8	0.01	0.03	0.03	0.03	0.03	0.03	0.03	0.03	0.03	0.03	0.05	0.05	0.07	0.07	0.07	0.07	0.09	0.09	0.09	0.11	0.11	0.11	0.11	0.11	0.11	0.11	0.11	0.11	0.14	0.14	0.15	0.17	0.17	0.19	0.19	0.19	0.19	0.19	0.19	0.19	0.19	0.19	0.21	0.21	0.23	0.25	0.27	0.27	0.27
sim 9	0.01	0.03	0.05	0.05	0.05	0.05	0.05	0.07	0.07	0.07	0.07	0.07	0.09	0.11	0.11	0.11	0.11	0.14	0.16	0.16	0.16	0.17	0.17	0.17	0.17	0.17	0.19	0.19	0.19	0.19	0.19	0.19	0.19	0.19	0.19	0.19	0.22	0.22	0.22	0.24	0.26	0.28	0.3	0.32	0.32	0.32	0.32	0.32	0.34
sim 10	0.01	0.03	0.03	0.03	0.05	0.07	0.07	0.07	0.07	0.07	0.07	0.07	0.07	0.07	0.07	0.07	0.07	0.07	0.07	0.07	0.09	0.09	0.09	0.12	0.12	0.12	0.12	0.12	0.12	0.14	0.16	0.18	0.18	0.18	0.18	0.18	0.2	0.22	0.22	0.22	0.22	0.24	0.26	0.26	0.28	0.3	0.3	0.3	0.3
count	10	10	10	10	10	10	10	10	10	10	10	10	10	10	10	10	10	10	10	10	10	10	10	10	10	10	10	10	10	10	10	10	10	10	10	10	10	10	10	10	10	10	10	10	10	10	10	10	10
mean	0.01	0.018	0.02	0.026	0.032	0.04	0.042	0.049	0.053	0.059	0.061	0.063	0.067	0.073	0.077	0.079	0.084	0.093	0.097	0.103	0.105	0.111	0.112	0.117	0.119	0.124	0.129	0.129	0.134	0.138	0.146	0.156	0.156	0.164	0.168	0.176	0.185	0.189	0.191	0.197	0.205	0.215	0.227	0.233	0.24	0.246	0.248	0.25	0.254
sd	1.82856e-18	0.010328	0.0141421	0.0126491	0.0175119	0.0253859	0.0285968	0.0354181	0.0377271	0.0406749	0.0395671	0.0447338	0.0452278	0.0466786	0.0480856	0.045326	0.0499333	0.0555878	0.0590762	0.0579367	0.0570088	0.055267	0.0563323	0.0547824	0.0515213	0.052957	0.0597123	0.0597123	0.0622183	0.059963	0.0638053	0.0660303	0.0660303	0.0660303	0.065963	0.0632807	0.0620484	0.0619049	0.0615449	0.0614727	0.0609645	0.0691616	0.0742443	0.0802842	0.077746	0.0824891	0.0828385	0.0865384	0.0924001
serr	5.78241e-19	0.00326599	0.00447214	0.004	0.00553775	0.00802773	0.00904311	0.0112002	0.0119304	0.0128625	0.0125122	0.0141461	0.0143023	0.0147611	0.015206	0.0143333	0.0157903	0.0175784	0.0186815	0.0183212	0.0180278	0.017477	0.0178139	0.0173237	0.0162925	0.0167465	0.0188827	0.0188827	0.0196751	0.018962	0.020177	0.0208806	0.0208806	0.0208806	0.0208593	0.0200111	0.0196214	0.0195761	0.0194622	0.0194394	0.0192787	0.0218708	0.0234781	0.0253881	0.0245855	0.0260853	0.0261958	0.0273658	0.0292195
[truncated: 1,151 more columns]

## Sheet: Fig 6A
	Female present
	EXT v[input 0]
	Session 1																				Session 2																				Session 3
	1	2	3	4	5	6	7	8	9	10	11	12	13	14	15	16	17	18	19	20	1	2	3	4	5	6	7	8	9	10	11	12	13	14	15	16	17	18	19	20	1	2	3	4	5	6	7	8	9
sim 1	-0.87	-0.86	-0.85	-0.83	-0.83	-0.82	-0.81	-0.8	-0.79	-0.78	-0.77	-0.76	-0.75	-0.74	-0.73	-0.73	-0.72	-0.71	-0.69	-0.69	-0.68	-0.67	-0.66	-0.65	-0.64	-0.64	-0.63	-0.62	-0.62	-0.61	-0.6	-0.6	-0.59	-0.59	-0.58	-0.57	-0.56	-0.56	-0.55	-0.54	-0.54	-0.53	-0.53	-0.53	-0.52	-0.52	-0.5	-0.5	-0.49
sim 2	-1.02	-1.01	-1	-0.98	-0.97	-0.96	-0.94	-0.93	-0.9	-0.88	-0.87	-0.85	-0.84	-0.82	-0.82	-0.8	-0.79	-0.77	-0.75	-0.74	-0.73	-0.71	-0.71	-0.7	-0.69	-0.68	-0.67	-0.66	-0.65	-0.64	-0.63	-0.63	-0.62	-0.61	-0.6	-0.59	-0.59	-0.58	-0.58	-0.57	-0.55	-0.55	-0.54	-0.53	-0.53	-0.52	-0.49	-0.48	-0.48
sim 3	-0.44	-0.44	-0.43	-0.43	-0.39	-0.39	-0.37	-0.37	-0.37	-0.36	-0.36	-0.36	-0.34	-0.34	-0.34	-0.33	-0.3	-0.3	-0.29	-0.29	-0.23	-0.18	-0.14	-0.14	-0.13	-0.13	-0.13	-0.12	-0.12	-0.12	-0.1	-0.1	-0.1	-0.1	-0.09	-0.09	-0.09	-0.09	-0.08	-0.08	-0.08	-0.07	-0.06	-0.06	-0.06	-0.06	-0.06	-0.06	-0.05
sim 4	-1.22	-1.2	-1.17	-1.1	-1.08	-1.07	-1.06	-1.05	-1.04	-0.97	-0.96	-0.95	-0.94	-0.91	-0.9	-0.89	-0.88	-0.88	-0.87	-0.86	-0.83	-0.82	-0.8	-0.79	-0.77	-0.75	-0.72	-0.72	-0.71	-0.7	-0.69	-0.66	-0.65	-0.64	-0.64	-0.63	-0.62	-0.61	-0.6	-0.59	-0.55	-0.55	-0.54	-0.53	-0.53	-0.53	-0.52	-0.52	-0.49
sim 5	-0.68	-0.67	-0.66	-0.65	-0.65	-0.64	-0.64	-0.63	-0.62	-0.61	-0.6	-0.6	-0.58	-0.58	-0.56	-0.54	-0.54	-0.53	-0.51	-0.49	-0.47	-0.46	-0.45	-0.45	-0.45	-0.44	-0.43	-0.42	-0.41	-0.41	-0.4	-0.4	-0.39	-0.39	-0.38	-0.38	-0.38	-0.37	-0.37	-0.37	-0.35	-0.35	-0.33	-0.32	-0.32	-0.32	-0.31	-0.31	-0.3
sim 6	-0.76	-0.75	-0.74	-0.74	-0.73	-0.72	-0.71	-0.69	-0.68	-0.68	-0.67	-0.66	-0.63	-0.62	-0.61	-0.6	-0.59	-0.59	-0.58	-0.56	-0.55	-0.54	-0.53	-0.53	-0.52	-0.51	-0.51	-0.49	-0.49	-0.48	-0.48	-0.47	-0.47	-0.46	-0.45	-0.45	-0.45	-0.44	-0.44	-0.43	-0.38	-0.38	-0.38	-0.33	-0.3	-0.29	-0.29	-0.29	-0.28
sim 7	-1.15	-1.13	-1.12	-1.11	-1.09	-1.07	-1.06	-1.05	-1.03	-1.02	-1.01	-1	-0.99	-0.97	-0.96	-0.94	-0.93	-0.92	-0.91	-0.9	-0.87	-0.86	-0.86	-0.85	-0.83	-0.83	-0.82	-0.8	-0.77	-0.76	-0.74	-0.72	-0.7	-0.68	-0.67	-0.67	-0.66	-0.65	-0.65	-0.64	-0.63	-0.57	-0.56	-0.55	-0.54	-0.53	-0.53	-0.53	-0.51
sim 8	-0.91	-0.9	-0.89	-0.87	-0.86	-0.84	-0.83	-0.82	-0.81	-0.8	-0.79	-0.78	-0.75	-0.74	-0.72	-0.71	-0.71	-0.7	-0.69	-0.68	-0.67	-0.67	-0.66	-0.65	-0.64	-0.63	-0.63	-0.62	-0.62	-0.6	-0.6	-0.59	-0.58	-0.58	-0.57	-0.57	-0.56	-0.55	-0.55	-0.54	-0.53	-0.53	-0.53	-0.52	-0.51	-0.48	-0.48	-0.47	-0.47
sim 9	-0.92	-0.91	-0.89	-0.88	-0.86	-0.85	-0.84	-0.82	-0.81	-0.79	-0.77	-0.76	-0.76	-0.75	-0.73	-0.71	-0.7	-0.68	-0.67	-0.63	-0.61	-0.6	-0.6	-0.59	-0.59	-0.58	-0.57	-0.56	-0.54	-0.53	-0.51	-0.51	-0.5	-0.5	-0.49	-0.49	-0.43	-0.42	-0.41	-0.39	-0.37	-0.36	-0.36	-0.31	-0.28	-0.28	-0.27	-0.27	-0.26
sim 10	-0.78	-0.77	-0.75	-0.73	-0.72	-0.7	-0.69	-0.68	-0.68	-0.67	-0.65	-0.62	-0.62	-0.61	-0.6	-0.59	-0.58	-0.58	-0.57	-0.56	-0.53	-0.53	-0.52	-0.51	-0.51	-0.5	-0.49	-0.49	-0.48	-0.45	-0.45	-0.44	-0.43	-0.42	-0.42	-0.41	-0.41	-0.4	-0.4	-0.39	-0.36	-0.36	-0.36	-0.34	-0.34	-0.33	-0.32	-0.32	-0.32
count	10	10	10	10	10	10	10	10	10	10	10	10	10	10	10	10	10	10	10	10	10	10	10	10	10	10	10	10	10	10	10	10	10	10	10	10	10	10	10	10	10	10	10	10	10	10	10	10	10
mean	-0.875	-0.864	-0.85	-0.832	-0.818	-0.806	-0.795	-0.784	-0.773	-0.756	-0.745	-0.734	-0.72	-0.708	-0.697	-0.684	-0.674	-0.666	-0.653	-0.64	-0.617	-0.604	-0.593	-0.586	-0.577	-0.569	-0.56	-0.55	-0.541	-0.53	-0.52	-0.512	-0.503	-0.497	-0.489	-0.485	-0.475	-0.467	-0.463	-0.454	-0.434	-0.425	-0.419	-0.402	-0.393	-0.386	-0.377	-0.375	-0.365
sd	0.228145	0.22302	0.22	0.207728	0.210333	0.207	0.207592	0.205599	0.199892	0.190275	0.188341	0.185784	0.188915	0.181034	0.179941	0.178525	0.182343	0.179518	0.179509	0.178885	0.186312	0.195004	0.203254	0.199678	0.196019	0.194276	0.189854	0.189268	0.184418	0.181537	0.182452	0.177062	0.172952	0.169512	0.169997	0.16821	0.16568	0.16371	0.165062	0.162289	0.160083	0.155081	0.156024	0.158521	0.159656	0.156503	0.152611	0.151089	0.149164
serr	0.0721457	0.070525	0.0695701	0.0656895	0.0665132	0.0654591	0.0656464	0.0650162	0.0632113	0.0601701	0.0595586	0.0587499	0.0597402	0.057248	0.0569025	0.0564545	0.0576618	0.0567685	0.0567656	0.0565685	0.0589171	0.0616658	0.0642746	0.0631436	0.0619866	0.0614356	0.060037	0.0598517	0.0583181	0.0574069	0.0576965	0.0559921	0.0546921	0.0536045	0.0537577	0.0531925	0.0523927	0.0517698	0.0521973	0.0513203	0.0506228	0.0490408	0.049339	0.0501287	0.0504876	0.0494907	0.0482597	0.0477784	0.0471699
	Female absent
	EXT v[input 0]
	Session 1																				Session 2																				Session 3
	1	2	3	4	5	6	7	8	9	10	11	12	13	14	15	16	17	18	19	20	1	2	3	4	5	6	7	8	9	10	11	12	13	14	15	16	17	18	19	20	1	2	3	4	5	6	7	8	9
sim 1	-2.42	-2.35	-2.33	-2.31	-2.28	-2.26	-2.24	-2.22	-2.19	-2.17	-2.15	-2.12	-2.1	-2.08	-2.01	-1.99	-1.97	-1.95	-1.93	-1.9	-1.87	-1.86	-1.84	-1.82	-1.79	-1.78	-1.76	-1.74	-1.72	-1.68	-1.67	-1.65	-1.63	-1.61	-1.6	-1.58	-1.57	-1.55	-1.53	-1.49	-1.44	-1.43	-1.42	-1.37	-1.35	-1.34	-1.32	-1.29	-1.27
sim 2	-1.98	-1.96	-1.95	-1.91	-1.88	-1.86	-1.84	-1.82	-1.79	-1.77	-1.75	-1.74	-1.72	-1.7	-1.68	-1.66	-1.63	-1.62	-1.59	-1.55	-1.53	-1.52	-1.5	-1.49	-1.47	-1.44	-1.43	-1.42	-1.4	-1.38	-1.36	-1.35	-1.33	-1.32	-1.31	-1.29	-1.28	-1.26	-1.25	-1.24	-1.22	-1.21	-1.2	-1.18	-1.17	-1.16	-1.15	-1.14	-1.09
sim 3	-1.83	-1.81	-1.79	-1.77	-1.75	-1.73	-1.72	-1.7	-1.68	-1.64	-1.62	-1.6	-1.58	-1.56	-1.55	-1.53	-1.52	-1.5	-1.48	-1.47	-1.46	-1.45	-1.43	-1.42	-1.4	-1.38	-1.37	-1.36	-1.34	-1.31	-1.29	-1.28	-1.27	-1.26	-1.25	-1.22	-1.21	-1.19	-1.18	-1.16	-1.14	-1.12	-1.11	-1.11	-1.1	-1.09	-1.07	-1.05	-1.04
sim 4	-2.56	-2.54	-2.51	-2.48	-2.45	-2.41	-2.38	-2.34	-2.29	-2.27	-2.24	-2.22	-2.19	-2.17	-2.15	-2.13	-2.1	-2.08	-2.05	-2.02	-1.97	-1.95	-1.93	-1.91	-1.9	-1.88	-1.85	-1.82	-1.8	-1.79	-1.77	-1.75	-1.74	-1.72	-1.7	-1.69	-1.66	-1.65	-1.63	-1.61	-1.6	-1.58	-1.57	-1.55	-1.54	-1.52	-1.51	-1.49	-1.47
sim 5	-2.77	-2.74	-2.71	-2.68	-2.66	-2.63	-2.6	-2.57	-2.55	-2.52	-2.49	-2.46	-2.44	-2.41	-2.38	-2.34	-2.32	-2.3	-2.28	-2.23	-2.21	-2.19	-2.16	-2.13	-2.11	-2.09	-2.07	-2	-1.97	-1.94	-1.92	-1.9	-1.86	-1.84	-1.83	-1.8	-1.79	-1.77	-1.75	-1.73	-1.68	-1.66	-1.65	-1.63	-1.61	-1.58	-1.57	-1.55	-1.53
sim 6	-1.73	-1.71	-1.7	-1.68	-1.67	-1.65	-1.63	-1.62	-1.6	-1.58	-1.54	-1.52	-1.5	-1.49	-1.47	-1.46	-1.44	-1.42	-1.4	-1.38	-1.36	-1.35	-1.32	-1.31	-1.28	-1.27	-1.26	-1.25	-1.23	-1.22	-1.21	-1.2	-1.19	-1.18	-1.17	-1.16	-1.15	-1.13	-1.12	-1.12	-1.08	-1.07	-1.07	-1.05	-1.04	-1.03	-1.02	-1.01	-1
sim 7	-2.58	-2.55	-2.51	-2.49	-2.44	-2.4	-2.38	-2.35	-2.32	-2.3	-2.28	-2.25	-2.23	-2.2	-2.18	-2.16	-2.14	-2.12	-2.1	-2.08	-2.06	-2.04	-2.02	-1.99	-1.94	-1.92	-1.9	-1.88	-1.86	-1.81	-1.79	-1.78	-1.76	-1.73	-1.72	-1.7	-1.68	-1.67	-1.64	-1.62	-1.6	-1.58	-1.57	-1.55	-1.53	-1.51	-1.5	-1.48	-1.46
sim 8	-2.05	-2.03	-1.99	-1.98	-1.94	-1.91	-1.89	-1.88	-1.85	-1.84	-1.82	-1.8	-1.78	-1.77	-1.7	-1.68	-1.67	-1.65	-1.62	-1.6	-1.58	-1.56	-1.55	-1.52	-1.51	-1.49	-1.47	-1.46	-1.44	-1.42	-1.4	-1.39	-1.37	-1.36	-1.35	-1.34	-1.32	-1.3	-1.29	-1.27	-1.2	-1.16	-1.15	-1.14	-1.13	-1.12	-1.11	-1.09	-1.08
sim 9	-1.74	-1.73	-1.7	-1.69	-1.67	-1.65	-1.64	-1.62	-1.6	-1.58	-1.57	-1.55	-1.54	-1.52	-1.51	-1.5	-1.48	-1.46	-1.45	-1.43	-1.41	-1.39	-1.38	-1.36	-1.35	-1.34	-1.32	-1.31	-1.3	-1.29	-1.27	-1.26	-1.24	-1.23	-1.21	-1.18	-1.16	-1.15	-1.14	-1.11	-1.05	-0.99	-0.98	-0.96	-0.96	-0.92	-0.92	-0.91	-0.9
sim 10	-1.87	-1.86	-1.82	-1.8	-1.78	-1.76	-1.74	-1.73	-1.71	-1.69	-1.68	-1.66	-1.61	-1.58	-1.56	-1.54	-1.53	-1.51	-1.49	-1.48	-1.42	-1.39	-1.37	-1.36	-1.35	-1.34	-1.32	-1.31	-1.3	-1.29	-1.27	-1.26	-1.23	-1.22	-1.2	-1.19	-1.17	-1.16	-1.15	-1.13	-1.07	-1.05	-1.04	-1.03	-1.02	-1.01	-1	-0.99	-0.97
count	10	10	10	10	10	10	10	10	10	10	10	10	10	10	10	10	10	10	10	10	10	10	10	10	10	10	10	10	10	10	10	10	10	10	10	10	10	10	10	10	10	10	10	10	10	10	10	10	10
mean	-2.153	-2.128	-2.101	-2.079	-2.052	-2.026	-2.006	-1.985	-1.958	-1.936	-1.914	-1.892	-1.869	-1.848	-1.819	-1.799	-1.78	-1.761	-1.739	-1.714	-1.687	-1.67	-1.65	-1.631	-1.61	-1.593	-1.575	-1.555	-1.536	-1.513	-1.495	-1.482	-1.462	-1.447	-1.434	-1.415	-1.399	-1.383	-1.368	-1.348	-1.308	-1.285	-1.276	-1.257	-1.245	-1.228	-1.217	-1.2	-1.181
sd	0.390784	0.382326	0.378636	0.375128	0.369648	0.363477	0.358429	0.350817	0.3465	0.346128	0.343647	0.339339	0.33959	0.33595	0.3302	0.324258	0.321455	0.320952	0.319738	0.311776	0.3107	0.309839	0.307788	0.301494	0.296873	0.29496	0.291328	0.276174	0.272446	0.264157	0.26366	0.259991	0.256593	0.25038	0.251184	0.249989	0.24875	0.249134	0.242936	0.239898	0.247018	0.252245	0.251317	0.246624	0.24181	0.239944	0.238703	0.234663	0.232305
serr	0.123577	0.120902	0.119735	0.118626	0.116893	0.114942	0.113345	0.110938	0.109573	0.109455	0.108671	0.107308	0.107388	0.106237	0.104418	0.102539	0.101653	0.101494	0.10111	0.0985923	0.0982519	0.0979796	0.0973311	0.0953409	0.0938794	0.0932744	0.0921261	0.087334	0.0861549	0.0835338	0.0833767	0.0822165	0.0811419	0.079177	0.0794313	0.0790534	0.0786617	0.0787831	0.076823	0.0758624	0.0781139	0.079767	0.0794733	0.0779893	0.0764671	0.0758771	0.0754844	0.0742069	0.0734613
	Male present
	EXT v[input 0]
	Session 1																				Session 2																				Session 3
	1	2	3	4	5	6	7	8	9	10	11	12	13	14	15	16	17	18	19	20	1	2	3	4	5	6	7	8	9	10	11	12	13	14	15	16	17	18	19	20	1	2	3	4	5	6	7	8	9
sim 1	-1	-0.96	-0.91	-0.87	-0.7	-0.45	-0.34	-0.33	-0.32	-0.27	-0.26	-0.26	-0.24	-0.23	-0.21	-0.2	-0.2	-0.2	-0.2	-0.2	-0.1	-0.04	-0.03	-0.03	-0.04	-0.05	-0.05	-0.04	-0.05	-0.01	-0.01	-0.02	0	0.02	0.02	0.01	0	0.02	0.01	0	0	0.01	0	-0.01	-0.02	-0.02	-0.03	-0.04	-0.05
sim 2	-1.07	-1.02	-0.8	-0.75	-0.72	-0.65	-0.53	-0.44	-0.4	-0.38	-0.37	-0.24	-0.21	-0.19	-0.19	-0.19	-0.19	-0.19	-0.18	-0.18	-0.17	-0.17	-0.17	-0.17	-0.15	-0.07	-0.07	-0.02	0.01	0.01	0	0	-0.01	-0.01	-0.02	-0.03	-0.03	-0.03	-0.04	-0.04	-0.04	-0.03	-0.04	-0.04	-0.04	-0.05	-0.06	-0.05	-0.06
sim 3	-1.99	-1.86	-1.71	-1.63	-1.56	-1.46	-1.34	-1.28	-1.11	-1.04	-0.98	-0.92	-0.89	-0.85	-0.82	-0.57	-0.51	-0.48	-0.46	-0.44	-0.4	-0.39	-0.38	-0.37	-0.27	-0.26	-0.25	-0.24	-0.23	-0.22	-0.21	-0.21	-0.2	-0.19	-0.19	-0.15	-0.12	-0.09	-0.09	-0.09	-0.1	-0.1	-0.1	-0.1	-0.09	-0.09	-0.09	-0.03	-0.02
sim 4	-2.99	-2.79	-2.65	-2.53	-2.4	-2.29	-2.18	-2.08	-1.98	-1.89	-1.79	-1.71	-1.63	-1.55	-1.45	-1.34	-1.17	-1.12	-1.01	-0.97	-0.7	-0.53	-0.45	-0.43	-0.42	-0.41	-0.4	-0.39	-0.37	-0.36	-0.29	-0.2	-0.19	-0.18	-0.18	-0.18	-0.17	-0.17	-0.17	-0.17	-0.11	-0.1	-0.1	-0.11	-0.11	-0.1	-0.1	-0.1	-0.1
sim 5	-0.66	-0.63	-0.61	-0.55	-0.49	-0.47	-0.44	-0.43	-0.39	-0.38	-0.37	-0.35	-0.33	-0.32	-0.31	-0.18	-0.1	-0.05	-0.05	-0.05	-0.02	-0.02	-0.03	-0.03	-0.03	-0.04	-0.05	-0.05	-0.06	-0.06	-0.06	-0.07	-0.06	-0.04	-0.05	-0.05	-0.06	-0.06	-0.07	-0.05	0	-0.01	0	-0.01	-0.01	-0.01	-0.02	-0.02	-0.02
sim 6	-0.78	-0.74	-0.69	-0.67	-0.62	-0.59	-0.55	-0.53	-0.51	-0.49	-0.46	-0.42	-0.41	-0.39	-0.38	-0.36	-0.34	-0.31	-0.3	-0.29	-0.29	-0.26	-0.26	-0.25	-0.25	-0.24	-0.24	-0.16	-0.14	-0.13	-0.14	-0.14	-0.11	-0.11	-0.11	-0.11	-0.12	-0.11	-0.06	-0.03	-0.01	-0.02	-0.03	-0.03	-0.04	-0.05	-0.05	-0.06	-0.06
sim 7	-1.28	-1.22	-1.12	-1.03	-0.93	-0.89	-0.83	-0.79	-0.73	-0.71	-0.66	-0.61	-0.56	-0.54	-0.52	-0.34	-0.33	-0.31	-0.29	-0.29	-0.19	-0.18	-0.17	-0.17	-0.17	-0.17	-0.17	-0.17	-0.16	-0.16	-0.12	-0.12	-0.13	-0.13	-0.05	-0.04	-0.04	-0.03	-0.04	-0.04	-0.03	-0.03	-0.03	-0.04	-0.04	-0.04	-0.03	-0.03	-0.03
sim 8	-0.57	-0.55	-0.53	-0.44	-0.34	-0.33	-0.32	-0.31	-0.3	-0.29	-0.26	-0.26	-0.25	-0.14	-0.07	-0.07	-0.07	-0.06	-0.04	-0.01	-0.02	-0.03	-0.04	-0.04	-0.04	-0.01	0	-0.01	-0.01	-0.02	-0.02	-0.02	-0.02	-0.03	-0.04	-0.01	0.02	0.04	0.05	0.04	0.03	0.02	0.04	0.06	0.05	0.04	0.03	0.02	0.01
sim 9	-1.18	-1.11	-1.03	-0.98	-0.91	-0.68	-0.64	-0.59	-0.57	-0.55	-0.52	-0.51	-0.46	-0.43	-0.41	-0.34	-0.32	-0.21	-0.21	-0.21	-0.14	-0.11	-0.12	-0.12	-0.12	-0.12	-0.11	-0.11	-0.1	-0.11	-0.11	-0.06	-0.07	-0.06	-0.06	-0.07	-0.07	-0.07	-0.07	-0.07	-0.02	0.01	0.03	0.02	0.01	0.01	0.01	0	-0.01
sim 10	-1.09	-0.69	-0.59	-0.57	-0.54	-0.52	-0.46	-0.43	-0.37	-0.27	-0.18	-0.13	-0.12	-0.12	-0.11	-0.07	-0.05	-0.06	-0.06	-0.06	-0.03	-0.04	-0.03	0	0.02	0.01	0	-0.01	-0.01	0	-0.01	-0.02	-0.03	-0.03	-0.03	-0.03	-0.04	-0.04	-0.03	0.01	0.01	0.02	0.03	0.03	0.02	0.01	0	0	0.03
count	10	10	10	10	10	10	10	10	10	10	10	10	10	10	10	10	10	10	10	10	10	10	10	10	10	10	10	10	10	10	10	10	10	10	10	10	10	10	10	10	10	10	10	10	10	10	10	10	10
mean	-1.261	-1.157	-1.064	-1.002	-0.921	-0.833	-0.763	-0.721	-0.668	-0.627	-0.585	-0.541	-0.51	-0.476	-0.447	-0.366	-0.328	-0.299	-0.28	-0.27	-0.206	-0.177	-0.168	-0.161	-0.147	-0.136	-0.134	-0.12	-0.112	-0.106	-0.097	-0.086	-0.082	-0.076	-0.071	-0.066	-0.063	-0.054	-0.051	-0.044	-0.027	-0.023	-0.02	-0.023	-0.027	-0.03	-0.034	-0.031	-0.031
sd	0.725082	0.688219	0.657118	0.634942	0.618627	0.602274	0.580365	0.556566	0.521702	0.504184	0.48319	0.469573	0.450777	0.436303	0.415399	0.374172	0.328897	0.318484	0.287904	0.278169	0.212404	0.171662	0.152301	0.149328	0.135814	0.133683	0.129718	0.123378	0.118303	0.117587	0.0968447	0.0773448	0.0728469	0.0724492	0.0683862	0.0618601	0.0586989	0.0613188	0.0587745	0.0585377	0.0457165	0.0447338	0.0503322	0.0537587	0.0485455	0.0447214	0.0419524	0.0344642	0.0378447
serr	0.229291	0.217634	0.207799	0.200786	0.195627	0.190456	0.183527	0.176002	0.164977	0.159437	0.152798	0.148492	0.142548	0.137971	0.131361	0.118323	0.104006	0.100714	0.0910433	0.0879646	0.0671681	0.0542842	0.0481618	0.0472217	0.0429483	0.0422742	0.0410203	0.0390157	0.0374106	0.0371842	0.030625	0.0244586	0.0230362	0.0229105	0.0216256	0.0195619	0.0185622	0.0193907	0.0185861	0.0185113	0.0144568	0.0141461	0.0159164	0.017	0.0153514	0.0141421	0.0132665	0.0108985	0.0119675
	Male absent
	EXT v[input 0]
	Session 1																				Session 2																				Session 3
	1	2	3	4	5	6	7	8	9	10	11	12	13	14	15	16	17	18	19	20	1	2	3	4	5	6	7	8	9	10	11	12	13	14	15	16	17	18	19	20	1	2	3	4	5	6	7	8	9
sim 1	-1.16	-1.09	-0.97	-0.83	-0.8	-0.71	-0.62	-0.56	-0.54	-0.52	-0.51	-0.46	-0.35	-0.25	-0.2	-0.2	-0.2	-0.19	-0.17	-0.13	-0.1	-0.08	-0.08	-0.08	-0.08	-0.07	-0.07	-0.08	-0.08	-0.08	-0.09	-0.09	-0.06	-0.06	-0.06	-0.01	-0.02	-0.03	-0.03	-0.03	0.01	0.03	0.02	0.02	0.03	0.04	0.03	0.02	0.01
sim 2	-1.01	-0.93	-0.88	-0.78	-0.74	-0.71	-0.68	-0.65	-0.57	-0.55	-0.51	-0.45	-0.44	-0.43	-0.41	-0.4	-0.36	-0.35	-0.27	-0.26	-0.18	-0.17	-0.16	-0.16	-0.15	-0.14	-0.15	-0.14	-0.14	-0.14	-0.11	-0.12	-0.07	-0.07	-0.05	-0.05	-0.06	-0.06	-0.03	-0.01	-0.02	-0.03	-0.04	-0.04	-0.01	-0.02	-0.03	-0.04	-0.05
sim 3	-2.15	-2.04	-1.88	-1.8	-1.72	-1.62	-1.51	-1.43	-1.36	-1.3	-1.05	-1.01	-0.97	-0.93	-0.86	-0.82	-0.76	-0.69	-0.65	-0.63	-0.48	-0.46	-0.44	-0.41	-0.36	-0.34	-0.3	-0.3	-0.26	-0.2	-0.19	-0.19	-0.19	-0.19	-0.19	-0.19	-0.13	-0.12	-0.09	-0.07	-0.06	-0.06	-0.07	-0.07	-0.08	-0.08	-0.09	-0.07	-0.04
sim 4	-1.42	-1.22	-1.14	-1.08	-1.04	-0.99	-0.88	-0.84	-0.76	-0.74	-0.71	-0.62	-0.59	-0.57	-0.42	-0.32	-0.29	-0.29	-0.28	-0.27	-0.26	-0.26	-0.26	-0.25	-0.24	-0.17	-0.16	-0.16	-0.16	-0.16	-0.16	-0.16	-0.15	-0.13	-0.08	-0.08	-0.07	-0.08	-0.08	-0.06	-0.03	-0.04	-0.05	-0.05	-0.06	-0.07	-0.07	-0.05	-0.05
sim 5	-2.06	-1.97	-1.83	-1.34	-1.11	-1.01	-0.94	-0.9	-0.86	-0.83	-0.8	-0.77	-0.64	-0.49	-0.44	-0.42	-0.41	-0.4	-0.38	-0.36	-0.29	-0.28	-0.24	-0.22	-0.21	-0.2	-0.19	-0.19	-0.18	-0.14	-0.12	-0.13	-0.13	-0.13	-0.13	-0.13	-0.13	-0.13	-0.13	-0.13	-0.11	-0.11	-0.11	-0.12	-0.12	-0.12	-0.12	-0.06	-0.07
sim 6	-2.15	-2.05	-1.94	-1.82	-1.62	-1.54	-1.32	-1.26	-1.09	-1.02	-0.94	-0.85	-0.78	-0.75	-0.72	-0.67	-0.6	-0.56	-0.53	-0.41	-0.32	-0.26	-0.22	-0.19	-0.17	-0.16	-0.14	-0.13	-0.12	-0.12	-0.13	-0.13	-0.13	-0.12	-0.11	-0.1	-0.11	-0.11	-0.11	-0.12	-0.1	-0.1	-0.1	-0.1	-0.1	-0.11	-0.07	-0.07	-0.08
sim 7	-1.58	-1.51	-1.08	-0.96	-0.93	-0.86	-0.83	-0.79	-0.72	-0.69	-0.67	-0.65	-0.61	-0.58	-0.56	-0.53	-0.5	-0.49	-0.38	-0.36	-0.35	-0.31	-0.3	-0.29	-0.28	-0.2	-0.16	-0.15	-0.15	-0.1	-0.07	-0.05	-0.06	-0.06	-0.07	-0.06	-0.07	-0.07	-0.03	-0.01	-0.02	-0.02	-0.02	-0.02	0	0	-0.01	-0.01	-0.02
sim 8	-1.58	-1.51	-1.38	-1.33	-1.06	-1.01	-0.96	-0.92	-0.85	-0.81	-0.78	-0.74	-0.72	-0.69	-0.66	-0.61	-0.59	-0.51	-0.48	-0.46	-0.45	-0.44	-0.42	-0.37	-0.26	-0.19	-0.18	-0.18	-0.18	-0.17	-0.15	-0.15	-0.15	-0.13	-0.13	-0.08	-0.09	-0.09	-0.09	-0.08	-0.09	-0.09	-0.09	-0.1	-0.1	-0.1	-0.11	-0.11	-0.1
sim 9	-1.95	-1.84	-1.57	-1.5	-1.44	-1.38	-1.31	-1.25	-1.2	-1.13	-1.02	-0.9	-0.84	-0.81	-0.78	-0.74	-0.7	-0.64	-0.61	-0.55	-0.46	-0.45	-0.43	-0.41	-0.4	-0.38	-0.37	-0.32	-0.31	-0.28	-0.23	-0.22	-0.22	-0.22	-0.2	-0.2	-0.19	-0.12	-0.13	-0.12	-0.12	-0.11	-0.07	-0.05	-0.03	-0.02	-0.02	-0.01	-0.01
sim 10	-1.56	-1.49	-1.41	-1.34	-1.27	-1.22	-1.16	-1.11	-1.07	-1.02	-0.96	-0.86	-0.82	-0.79	-0.69	-0.66	-0.64	-0.62	-0.59	-0.55	-0.42	-0.41	-0.4	-0.37	-0.37	-0.36	-0.35	-0.33	-0.32	-0.31	-0.21	-0.2	-0.2	-0.19	-0.18	-0.16	-0.13	-0.13	-0.14	-0.12	-0.07	-0.04	-0.02	-0.03	-0.02	-0.03	-0.04	-0.02	-0.03
count	10	10	10	10	10	10	10	10	10	10	10	10	10	10	10	10	10	10	10	10	10	10	10	10	10	10	10	10	10	10	10	10	10	10	10	10	10	10	10	10	10	10	10	10	10	10	10	10	10
mean	-1.662	-1.565	-1.408	-1.278	-1.173	-1.105	-1.021	-0.971	-0.902	-0.861	-0.795	-0.731	-0.676	-0.629	-0.574	-0.537	-0.505	-0.474	-0.434	-0.398	-0.331	-0.312	-0.295	-0.275	-0.252	-0.221	-0.207	-0.198	-0.19	-0.17	-0.146	-0.144	-0.136	-0.13	-0.12	-0.106	-0.1	-0.094	-0.086	-0.075	-0.061	-0.057	-0.055	-0.056	-0.049	-0.051	-0.053	-0.042	-0.044
sd	0.405128	0.402775	0.388867	0.367417	0.333302	0.32432	0.293464	0.283017	0.271039	0.253002	0.197048	0.185619	0.189103	0.204421	0.204135	0.197937	0.184647	0.163245	0.163109	0.154258	0.126618	0.127958	0.124833	0.113944	0.103795	0.103435	0.0986633	0.0874071	0.0805536	0.0745356	0.052111	0.0516828	0.0581569	0.0565685	0.0555778	0.0625744	0.048074	0.033731	0.0432563	0.0469633	0.0443346	0.0457165	0.0408928	0.0424788	0.0502107	0.0527994	0.0473873	0.0379473	0.0333999
serr	0.128113	0.127369	0.122971	0.116188	0.105399	0.102559	0.0928015	0.089498	0.0857101	0.0800062	0.0623119	0.0586979	0.0597997	0.0646435	0.0645532	0.062593	0.0583904	0.0516226	0.0515795	0.0487807	0.0400403	0.040464	0.0394757	0.0360324	0.0328228	0.0327092	0.0312001	0.0276405	0.0254733	0.0235702	0.0164789	0.0163435	0.0183908	0.0178885	0.0175752	0.0197878	0.0152023	0.0106667	0.0136789	0.0148511	0.0140198	0.0144568	0.0129314	0.013433	0.015878	0.0166966	0.0149852	0.012	0.010562
[truncated: 1,151 more columns]

## Sheet: Fig6B
	Female present
	EXT m[press][input 0]
	Session 1																				Session 2																				Session 3
	1	2	3	4	5	6	7	8	9	10	11	12	13	14	15	16	17	18	19	20	1	2	3	4	5	6	7	8	9	10	11	12	13	14	15	16	17	18	19	20	1	2	3	4	5	6	7	8	9
sim 1	2.83	2.82	2.81	2.8	2.79	2.78	2.77	2.76	2.75	2.74	2.73	2.72	2.71	2.7	2.69	2.68	2.67	2.66	2.65	2.64	2.63	2.62	2.61	2.6	2.59	2.58	2.57	2.56	2.55	2.54	2.53	2.52	2.51	2.5	2.49	2.48	2.47	2.46	2.45	2.44	2.43	2.42	2.41	2.4	2.39	2.38	2.37	2.36	2.35
sim 2	2.5	2.49	2.48	2.48	2.47	2.46	2.45	2.45	2.44	2.43	2.42	2.41	2.41	2.4	2.39	2.38	2.37	2.36	2.36	2.35	2.34	2.33	2.32	2.31	2.31	2.3	2.29	2.28	2.27	2.26	2.25	2.25	2.24	2.23	2.22	2.21	2.2	2.19	2.18	2.18	2.17	2.16	2.15	2.14	2.13	2.12	2.12	2.11	2.1
sim 3	2.79	2.77	2.76	2.75	2.74	2.73	2.72	2.7	2.69	2.68	2.67	2.66	2.64	2.63	2.62	2.61	2.6	2.59	2.57	2.56	2.56	2.56	2.55	2.54	2.52	2.51	2.5	2.49	2.47	2.46	2.45	2.44	2.43	2.41	2.4	2.39	2.38	2.37	2.35	2.34	2.33	2.32	2.31	2.29	2.28	2.27	2.26	2.25	2.24
sim 4	2.46	2.45	2.45	2.44	2.43	2.43	2.42	2.41	2.4	2.4	2.39	2.38	2.37	2.37	2.36	2.35	2.34	2.34	2.33	2.32	2.31	2.31	2.3	2.29	2.28	2.27	2.27	2.26	2.25	2.24	2.23	2.23	2.22	2.21	2.2	2.19	2.18	2.18	2.17	2.16	2.15	2.14	2.13	2.12	2.12	2.11	2.1	2.09	2.08
sim 5	2.7	2.69	2.68	2.67	2.66	2.65	2.64	2.63	2.62	2.61	2.6	2.59	2.58	2.57	2.56	2.55	2.54	2.53	2.52	2.51	2.5	2.49	2.48	2.47	2.46	2.45	2.44	2.42	2.41	2.4	2.39	2.38	2.37	2.36	2.35	2.34	2.33	2.32	2.31	2.3	2.29	2.28	2.27	2.26	2.25	2.24	2.23	2.22	2.21
sim 6	2.8	2.79	2.78	2.77	2.75	2.74	2.73	2.72	2.71	2.7	2.69	2.68	2.67	2.66	2.65	2.64	2.63	2.62	2.61	2.6	2.59	2.58	2.57	2.56	2.55	2.54	2.53	2.52	2.5	2.49	2.48	2.47	2.46	2.45	2.44	2.43	2.42	2.41	2.4	2.39	2.38	2.37	2.36	2.36	2.35	2.34	2.33	2.32	2.3
sim 7	2.6	2.6	2.59	2.58	2.58	2.57	2.56	2.55	2.55	2.54	2.53	2.52	2.51	2.51	2.5	2.49	2.48	2.47	2.47	2.46	2.45	2.44	2.43	2.43	2.42	2.41	2.4	2.39	2.38	2.38	2.37	2.36	2.35	2.34	2.33	2.32	2.32	2.31	2.3	2.29	2.28	2.28	2.27	2.26	2.25	2.24	2.23	2.23	2.22
sim 8	3.08	3.07	3.06	3.05	3.04	3.03	3.02	3.01	3	2.98	2.97	2.96	2.95	2.94	2.93	2.92	2.91	2.9	2.88	2.87	2.86	2.85	2.84	2.83	2.82	2.81	2.8	2.78	2.77	2.76	2.75	2.74	2.73	2.72	2.71	2.7	2.68	2.67	2.66	2.65	2.64	2.63	2.62	2.61	2.6	2.59	2.57	2.56	2.55
sim 9	2.65	2.64	2.63	2.62	2.62	2.61	2.6	2.59	2.58	2.57	2.56	2.55	2.54	2.54	2.53	2.52	2.51	2.5	2.49	2.48	2.47	2.46	2.45	2.44	2.43	2.42	2.41	2.4	2.39	2.38	2.37	2.36	2.35	2.34	2.33	2.33	2.33	2.32	2.31	2.29	2.28	2.27	2.26	2.26	2.25	2.24	2.23	2.22	2.21
sim 10	2.59	2.58	2.57	2.56	2.55	2.54	2.53	2.52	2.51	2.51	2.5	2.49	2.48	2.47	2.46	2.45	2.44	2.43	2.42	2.41	2.4	2.39	2.38	2.37	2.36	2.35	2.34	2.33	2.32	2.31	2.3	2.29	2.28	2.27	2.26	2.25	2.24	2.23	2.22	2.22	2.21	2.2	2.19	2.18	2.17	2.16	2.15	2.14	2.13
count	10	10	10	10	10	10	10	10	10	10	10	10	10	10	10	10	10	10	10	10	10	10	10	10	10	10	10	10	10	10	10	10	10	10	10	10	10	10	10	10	10	10	10	10	10	10	10	10	10
mean	2.7	2.69	2.681	2.672	2.663	2.654	2.644	2.634	2.625	2.616	2.606	2.596	2.586	2.579	2.569	2.559	2.549	2.54	2.53	2.52	2.511	2.503	2.493	2.484	2.474	2.464	2.455	2.443	2.431	2.422	2.412	2.404	2.394	2.383	2.373	2.364	2.355	2.346	2.335	2.326	2.316	2.307	2.297	2.288	2.279	2.269	2.259	2.25	2.239
sd	0.18306	0.181965	0.180521	0.179307	0.177892	0.176459	0.176459	0.174814	0.174308	0.169784	0.169784	0.169784	0.168206	0.166029	0.166029	0.166029	0.166029	0.164655	0.160278	0.160278	0.160586	0.159586	0.159586	0.159178	0.157635	0.157635	0.156294	0.153988	0.153148	0.152811	0.152811	0.150348	0.150348	0.150115	0.150115	0.14983	0.146837	0.145541	0.145392	0.14362	0.14362	0.143376	0.143376	0.143589	0.142318	0.142318	0.13868	0.138484	0.137957
serr	0.0578888	0.0575423	0.0570857	0.0567019	0.0562544	0.0558012	0.0558012	0.0552811	0.0551211	0.0536905	0.0536905	0.0536905	0.0531915	0.0525029	0.0525029	0.0525029	0.0525029	0.0520683	0.0506842	0.0506842	0.0507817	0.0504656	0.0504656	0.0503366	0.0498487	0.0498487	0.0494245	0.0486952	0.0484298	0.048323	0.048323	0.0475441	0.0475441	0.0474705	0.0474705	0.0473803	0.0464339	0.0460241	0.045977	0.0454166	0.0454166	0.0453395	0.0453395	0.0454068	0.0450049	0.0450049	0.0438546	0.0437924	0.0436259
	Female absent
	EXT m[press][input 0]
	Session 1																				Session 2																				Session 3
	1	2	3	4	5	6	7	8	9	10	11	12	13	14	15	16	17	18	19	20	1	2	3	4	5	6	7	8	9	10	11	12	13	14	15	16	17	18	19	20	1	2	3	4	5	6	7	8	9
sim 1	2.49	2.49	2.49	2.49	2.49	2.49	2.49	2.48	2.48	2.48	2.48	2.48	2.47	2.47	2.47	2.47	2.46	2.46	2.46	2.45	2.45	2.45	2.44	2.44	2.44	2.43	2.43	2.42	2.42	2.42	2.41	2.41	2.4	2.4	2.39	2.39	2.38	2.38	2.38	2.37	2.37	2.36	2.35	2.35	2.34	2.34	2.33	2.33	2.32
sim 2	2.57	2.57	2.56	2.56	2.56	2.55	2.55	2.54	2.54	2.54	2.53	2.53	2.52	2.52	2.51	2.51	2.5	2.5	2.49	2.49	2.48	2.48	2.47	2.47	2.46	2.45	2.45	2.44	2.44	2.43	2.42	2.42	2.41	2.41	2.4	2.39	2.39	2.38	2.37	2.37	2.36	2.36	2.35	2.34	2.34	2.33	2.32	2.32	2.31
sim 3	2.58	2.58	2.57	2.57	2.56	2.56	2.56	2.55	2.55	2.54	2.54	2.53	2.52	2.52	2.51	2.51	2.5	2.5	2.49	2.49	2.48	2.47	2.47	2.46	2.46	2.45	2.44	2.44	2.43	2.43	2.42	2.41	2.41	2.4	2.39	2.39	2.38	2.37	2.37	2.36	2.35	2.35	2.34	2.33	2.33	2.32	2.31	2.3	2.3
sim 4	2.68	2.68	2.68	2.68	2.67	2.67	2.67	2.67	2.67	2.66	2.66	2.66	2.66	2.65	2.65	2.65	2.65	2.64	2.64	2.63	2.63	2.63	2.62	2.62	2.61	2.61	2.61	2.6	2.6	2.59	2.59	2.58	2.58	2.57	2.57	2.56	2.56	2.55	2.55	2.54	2.54	2.53	2.53	2.52	2.51	2.51	2.5	2.5	2.49
sim 5	2.83	2.83	2.83	2.82	2.82	2.82	2.82	2.82	2.82	2.82	2.81	2.81	2.81	2.81	2.8	2.8	2.8	2.8	2.79	2.79	2.79	2.78	2.78	2.78	2.77	2.77	2.76	2.76	2.76	2.75	2.75	2.74	2.74	2.73	2.73	2.72	2.72	2.71	2.71	2.7	2.69	2.69	2.68	2.68	2.67	2.66	2.66	2.65	2.65
sim 6	2.53	2.53	2.52	2.52	2.51	2.51	2.5	2.5	2.49	2.49	2.48	2.48	2.47	2.47	2.46	2.45	2.45	2.44	2.44	2.43	2.43	2.42	2.41	2.41	2.4	2.39	2.39	2.38	2.37	2.37	2.36	2.36	2.35	2.34	2.34	2.33	2.32	2.32	2.31	2.3	2.29	2.29	2.28	2.27	2.27	2.26	2.25	2.25	2.24
sim 7	2.71	2.71	2.71	2.71	2.71	2.71	2.7	2.7	2.7	2.7	2.7	2.69	2.69	2.69	2.68	2.68	2.68	2.67	2.67	2.67	2.66	2.66	2.66	2.65	2.65	2.64	2.64	2.64	2.63	2.63	2.62	2.62	2.61	2.61	2.6	2.6	2.59	2.59	2.58	2.58	2.57	2.56	2.56	2.55	2.55	2.54	2.54	2.53	2.52
sim 8	2.55	2.54	2.54	2.54	2.53	2.53	2.53	2.52	2.52	2.51	2.51	2.51	2.5	2.5	2.49	2.49	2.48	2.48	2.47	2.47	2.46	2.46	2.45	2.45	2.44	2.44	2.43	2.43	2.42	2.42	2.41	2.4	2.4	2.39	2.39	2.38	2.37	2.37	2.36	2.36	2.36	2.35	2.34	2.34	2.33	2.32	2.32	2.31	2.3
sim 9	2.55	2.54	2.54	2.53	2.53	2.52	2.52	2.51	2.51	2.5	2.5	2.49	2.49	2.48	2.48	2.47	2.46	2.46	2.45	2.45	2.44	2.44	2.43	2.42	2.42	2.41	2.41	2.4	2.39	2.39	2.38	2.37	2.37	2.36	2.35	2.35	2.34	2.33	2.33	2.32	2.32	2.32	2.31	2.31	2.3	2.29	2.28	2.28	2.27
sim 10	2.45	2.45	2.44	2.44	2.43	2.43	2.43	2.42	2.42	2.41	2.41	2.41	2.4	2.4	2.39	2.39	2.38	2.38	2.37	2.37	2.36	2.36	2.35	2.34	2.34	2.33	2.33	2.32	2.31	2.31	2.3	2.3	2.29	2.28	2.28	2.27	2.27	2.26	2.25	2.25	2.25	2.24	2.23	2.23	2.22	2.21	2.21	2.2	2.19
count	10	10	10	10	10	10	10	10	10	10	10	10	10	10	10	10	10	10	10	10	10	10	10	10	10	10	10	10	10	10	10	10	10	10	10	10	10	10	10	10	10	10	10	10	10	10	10	10	10
mean	2.594	2.592	2.588	2.586	2.581	2.579	2.577	2.571	2.57	2.565	2.562	2.559	2.553	2.551	2.544	2.542	2.536	2.533	2.527	2.524	2.518	2.515	2.508	2.504	2.499	2.492	2.489	2.483	2.477	2.474	2.466	2.461	2.456	2.449	2.444	2.438	2.432	2.426	2.421	2.415	2.41	2.405	2.397	2.392	2.386	2.378	2.372	2.367	2.359
sd	0.11394	0.114872	0.117265	0.115489	0.117327	0.118082	0.117573	0.121239	0.121929	0.123671	0.122366	0.12197	0.125791	0.125472	0.125096	0.126474	0.130145	0.128759	0.129533	0.129974	0.131808	0.130661	0.133816	0.134924	0.133287	0.136039	0.134615	0.137279	0.139686	0.136805	0.140016	0.138359	0.140016	0.140511	0.141122	0.140855	0.142423	0.141986	0.143717	0.142848	0.141107	0.14089	0.143143	0.142657	0.142142	0.142813	0.144591	0.143298	0.145025
serr	0.0360309	0.0363257	0.0370825	0.0365209	0.037102	0.0373408	0.0371797	0.0383391	0.0385573	0.0391081	0.0386954	0.0385703	0.0397786	0.0396779	0.0395587	0.0399944	0.0411555	0.0407172	0.040962	0.0411015	0.0416813	0.0413185	0.0423163	0.0426667	0.0421492	0.0430194	0.0425689	0.0434115	0.0441726	0.0432615	0.0442769	0.0437531	0.0442769	0.0444335	0.0446268	0.0445421	0.0450383	0.0448999	0.0454472	0.0451725	0.0446219	0.0445533	0.0452659	0.0451122	0.0449494	0.0451614	0.0457238	0.0453149	0.0458609
	Male present
	EXT m[press][input 0]
	Session 1																				Session 2																				Session 3
	1	2	3	4	5	6	7	8	9	10	11	12	13	14	15	16	17	18	19	20	1	2	3	4	5	6	7	8	9	10	11	12	13	14	15	16	17	18	19	20	1	2	3	4	5	6	7	8	9
sim 1	1.9	1.9	1.89	1.88	1.88	1.88	1.87	1.86	1.85	1.84	1.84	1.83	1.82	1.81	1.8	1.79	1.78	1.77	1.76	1.76	1.76	1.76	1.75	1.74	1.73	1.72	1.71	1.7	1.69	1.69	1.68	1.67	1.67	1.67	1.67	1.66	1.65	1.65	1.64	1.63	1.63	1.63	1.62	1.61	1.6	1.59	1.58	1.57	1.56
sim 2	1.98	1.97	1.97	1.96	1.95	1.95	1.94	1.93	1.92	1.91	1.9	1.9	1.89	1.88	1.87	1.86	1.85	1.84	1.83	1.82	1.81	1.8	1.79	1.79	1.78	1.78	1.77	1.77	1.77	1.76	1.75	1.74	1.73	1.72	1.71	1.7	1.69	1.68	1.67	1.66	1.65	1.64	1.64	1.63	1.62	1.61	1.6	1.59	1.58
sim 3	1.92	1.92	1.92	1.92	1.92	1.92	1.91	1.91	1.91	1.9	1.9	1.89	1.89	1.88	1.87	1.87	1.87	1.86	1.85	1.84	1.83	1.83	1.82	1.81	1.8	1.79	1.78	1.78	1.77	1.76	1.75	1.74	1.73	1.72	1.72	1.71	1.7	1.69	1.68	1.67	1.66	1.65	1.65	1.64	1.63	1.62	1.61	1.61	1.6
sim 4	2.02	2.03	2.03	2.03	2.04	2.04	2.04	2.04	2.04	2.04	2.04	2.03	2.03	2.03	2.03	2.02	2.02	2.01	2.01	2	2	2	1.99	1.98	1.97	1.97	1.96	1.95	1.94	1.93	1.92	1.92	1.91	1.9	1.89	1.88	1.87	1.86	1.85	1.85	1.85	1.84	1.83	1.82	1.81	1.8	1.79	1.78	1.77
sim 5	1.98	1.97	1.96	1.95	1.95	1.94	1.93	1.92	1.91	1.91	1.9	1.89	1.88	1.87	1.86	1.86	1.86	1.86	1.85	1.84	1.84	1.83	1.82	1.81	1.8	1.79	1.78	1.77	1.77	1.76	1.75	1.74	1.73	1.72	1.71	1.7	1.69	1.68	1.67	1.66	1.66	1.65	1.65	1.64	1.63	1.62	1.61	1.6	1.59
sim 6	2.07	2.06	2.06	2.05	2.04	2.03	2.03	2.02	2.01	2	1.99	1.98	1.98	1.97	1.96	1.95	1.94	1.93	1.92	1.92	1.91	1.9	1.89	1.88	1.87	1.86	1.85	1.84	1.83	1.82	1.81	1.81	1.8	1.79	1.78	1.77	1.76	1.75	1.75	1.75	1.75	1.74	1.73	1.72	1.71	1.7	1.69	1.68	1.67
sim 7	2.08	2.08	2.07	2.07	2.06	2.06	2.05	2.04	2.04	2.03	2.02	2.01	2.01	2	1.99	1.99	1.98	1.97	1.96	1.95	1.95	1.94	1.93	1.92	1.91	1.9	1.89	1.88	1.88	1.87	1.86	1.85	1.84	1.83	1.83	1.82	1.81	1.8	1.79	1.78	1.77	1.76	1.75	1.74	1.73	1.72	1.71	1.7	1.69
sim 8	1.9	1.9	1.89	1.88	1.87	1.86	1.86	1.85	1.84	1.83	1.82	1.81	1.8	1.8	1.8	1.79	1.78	1.78	1.77	1.77	1.76	1.75	1.74	1.73	1.72	1.71	1.7	1.69	1.68	1.67	1.66	1.65	1.64	1.63	1.63	1.62	1.62	1.62	1.62	1.61	1.6	1.59	1.59	1.59	1.58	1.57	1.56	1.55	1.54
sim 9	2.06	2.06	2.05	2.04	2.04	2.03	2.02	2.02	2.01	2	1.99	1.98	1.98	1.97	1.96	1.95	1.94	1.94	1.93	1.92	1.92	1.91	1.9	1.89	1.88	1.87	1.86	1.85	1.84	1.83	1.82	1.82	1.81	1.8	1.79	1.79	1.78	1.77	1.76	1.75	1.75	1.75	1.75	1.74	1.73	1.72	1.71	1.7	1.69
sim 10	1.8	1.8	1.79	1.78	1.78	1.77	1.76	1.76	1.75	1.74	1.74	1.73	1.72	1.71	1.7	1.7	1.7	1.69	1.68	1.67	1.67	1.66	1.65	1.65	1.65	1.64	1.63	1.62	1.61	1.6	1.6	1.59	1.58	1.57	1.56	1.55	1.54	1.54	1.53	1.53	1.52	1.52	1.52	1.51	1.5	1.49	1.48	1.48	1.48
count	10	10	10	10	10	10	10	10	10	10	10	10	10	10	10	10	10	10	10	10	10	10	10	10	10	10	10	10	10	10	10	10	10	10	10	10	10	10	10	10	10	10	10	10	10	10	10	10	10
mean	1.971	1.969	1.963	1.956	1.953	1.948	1.941	1.935	1.928	1.92	1.914	1.905	1.9	1.892	1.884	1.878	1.872	1.865	1.856	1.849	1.845	1.838	1.828	1.82	1.811	1.803	1.793	1.785	1.778	1.769	1.76	1.753	1.744	1.735	1.729	1.72	1.711	1.704	1.696	1.689	1.684	1.677	1.673	1.664	1.654	1.644	1.634	1.626	1.617
sd	0.0907316	0.0901172	0.0915363	0.093238	0.0927422	0.093903	0.095038	0.0947804	0.0970452	0.0982061	0.0965171	0.0964077	0.100664	0.101083	0.101675	0.100532	0.0999778	0.099694	0.101346	0.100161	0.100802	0.101522	0.101522	0.0992192	0.0973482	0.0988883	0.0988883	0.0985732	0.0994205	0.0984829	0.0966092	0.0997831	0.0989051	0.0981212	0.097234	0.0979796	0.0968905	0.093238	0.0928799	0.0935058	0.0959398	0.0942868	0.0912932	0.0903327	0.0903327	0.0903327	0.0903327	0.0882169	0.0864163
serr	0.0286918	0.0284976	0.0289463	0.0294845	0.0293277	0.0296947	0.0300537	0.0299722	0.0306884	0.0310555	0.0305214	0.0304868	0.0318329	0.0319653	0.0321524	0.031791	0.0316157	0.031526	0.0320486	0.0316737	0.0318765	0.032104	0.032104	0.0313759	0.0307842	0.0312712	0.0312712	0.0311716	0.0314395	0.031143	0.0305505	0.0315542	0.0312765	0.0310287	0.0307481	0.0309839	0.0306395	0.0294845	0.0293712	0.0295691	0.0303388	0.0298161	0.0288694	0.0285657	0.0285657	0.0285657	0.0285657	0.0278966	0.0273272
	Male absent
	EXT m[press][input 0]
	Session 1																				Session 2																				Session 3
	1	2	3	4	5	6	7	8	9	10	11	12	13	14	15	16	17	18	19	20	1	2	3	4	5	6	7	8	9	10	11	12	13	14	15	16	17	18	19	20	1	2	3	4	5	6	7	8	9
sim 1	1.74	1.73	1.73	1.72	1.72	1.71	1.71	1.7	1.69	1.69	1.68	1.67	1.67	1.67	1.66	1.65	1.64	1.63	1.62	1.62	1.62	1.62	1.62	1.61	1.6	1.59	1.58	1.57	1.56	1.56	1.55	1.54	1.53	1.52	1.51	1.51	1.5	1.49	1.48	1.47	1.47	1.47	1.46	1.46	1.46	1.46	1.45	1.44	1.43
sim 2	1.71	1.71	1.7	1.7	1.69	1.69	1.68	1.67	1.67	1.66	1.65	1.65	1.64	1.63	1.63	1.62	1.61	1.61	1.6	1.59	1.59	1.58	1.57	1.57	1.56	1.55	1.54	1.54	1.53	1.52	1.51	1.5	1.5	1.5	1.49	1.48	1.47	1.46	1.46	1.46	1.45	1.45	1.44	1.43	1.43	1.42	1.41	1.41	1.4
sim 3	1.83	1.83	1.83	1.83	1.83	1.83	1.83	1.83	1.82	1.82	1.82	1.81	1.81	1.8	1.8	1.79	1.79	1.78	1.77	1.77	1.76	1.75	1.74	1.74	1.73	1.72	1.71	1.71	1.7	1.7	1.69	1.68	1.67	1.66	1.65	1.65	1.65	1.64	1.64	1.64	1.64	1.63	1.62	1.61	1.6	1.59	1.59	1.58	1.58
sim 4	1.7	1.69	1.69	1.69	1.68	1.68	1.67	1.67	1.66	1.66	1.65	1.65	1.64	1.64	1.64	1.64	1.63	1.62	1.61	1.6	1.6	1.59	1.58	1.57	1.57	1.57	1.56	1.55	1.54	1.53	1.53	1.52	1.51	1.5	1.5	1.5	1.49	1.48	1.47	1.46	1.46	1.46	1.45	1.44	1.43	1.42	1.42	1.41	1.4
sim 5	1.83	1.83	1.83	1.83	1.83	1.82	1.82	1.81	1.81	1.8	1.79	1.79	1.78	1.78	1.77	1.77	1.76	1.75	1.74	1.74	1.73	1.72	1.71	1.7	1.69	1.69	1.68	1.67	1.66	1.66	1.65	1.64	1.63	1.63	1.62	1.61	1.6	1.59	1.58	1.58	1.57	1.56	1.55	1.54	1.53	1.53	1.52	1.52	1.51
sim 6	1.75	1.75	1.75	1.75	1.75	1.75	1.75	1.74	1.74	1.74	1.73	1.73	1.72	1.72	1.71	1.7	1.7	1.69	1.68	1.68	1.68	1.68	1.68	1.68	1.68	1.68	1.68	1.68	1.68	1.68	1.67	1.66	1.65	1.64	1.63	1.62	1.62	1.61	1.6	1.59	1.58	1.57	1.56	1.56	1.55	1.54	1.53	1.52	1.52
sim 7	1.61	1.61	1.61	1.61	1.6	1.6	1.6	1.59	1.59	1.58	1.58	1.57	1.56	1.56	1.55	1.55	1.54	1.54	1.53	1.52	1.52	1.51	1.5	1.49	1.49	1.49	1.48	1.47	1.46	1.46	1.46	1.46	1.46	1.45	1.44	1.43	1.43	1.42	1.42	1.42	1.41	1.4	1.39	1.39	1.39	1.38	1.37	1.36	1.35
sim 8	1.86	1.86	1.85	1.85	1.85	1.84	1.84	1.83	1.83	1.82	1.81	1.81	1.8	1.79	1.79	1.78	1.77	1.77	1.76	1.75	1.75	1.74	1.73	1.72	1.72	1.72	1.71	1.71	1.7	1.69	1.68	1.67	1.66	1.65	1.65	1.65	1.64	1.63	1.62	1.61	1.6	1.59	1.59	1.58	1.57	1.56	1.55	1.54	1.54
sim 9	1.85	1.85	1.85	1.85	1.84	1.84	1.84	1.83	1.83	1.83	1.82	1.82	1.81	1.81	1.8	1.79	1.79	1.78	1.77	1.77	1.76	1.75	1.74	1.74	1.73	1.72	1.71	1.71	1.7	1.69	1.68	1.67	1.67	1.66	1.65	1.64	1.63	1.63	1.63	1.62	1.61	1.6	1.6	1.6	1.6	1.6	1.6	1.6	1.6
sim 10	1.86	1.86	1.86	1.86	1.85	1.85	1.84	1.84	1.84	1.83	1.83	1.82	1.81	1.81	1.8	1.8	1.79	1.78	1.78	1.77	1.76	1.75	1.75	1.74	1.73	1.72	1.72	1.71	1.7	1.69	1.69	1.68	1.68	1.67	1.66	1.65	1.64	1.63	1.62	1.62	1.62	1.62	1.62	1.61	1.6	1.59	1.58	1.57	1.56
count	10	10	10	10	10	10	10	10	10	10	10	10	10	10	10	10	10	10	10	10	10	10	10	10	10	10	10	10	10	10	10	10	10	10	10	10	10	10	10	10	10	10	10	10	10	10	10	10	10
mean	1.774	1.772	1.77	1.769	1.764	1.761	1.758	1.751	1.748	1.743	1.736	1.732	1.724	1.721	1.715	1.709	1.702	1.695	1.686	1.681	1.677	1.669	1.662	1.656	1.65	1.645	1.637	1.632	1.623	1.618	1.611	1.602	1.596	1.588	1.58	1.574	1.567	1.558	1.552	1.547	1.541	1.535	1.528	1.522	1.516	1.509	1.502	1.495	1.489
sd	0.0850098	0.0865127	0.0862812	0.0868524	0.0887193	0.0874897	0.0884182	0.0893744	0.0901604	0.0903143	0.0904556	0.0910189	0.0913114	0.0904863	0.0903389	0.08925	0.0912627	0.0891004	0.0902096	0.0921894	0.0883239	0.0877433	0.0884182	0.0895917	0.0876863	0.0865705	0.0880719	0.0902835	0.0909273	0.0904065	0.0883742	0.0865127	0.085401	0.0846955	0.0844591	0.0844854	0.084334	0.0852187	0.084301	0.0839378	0.0841229	0.0820907	0.0849575	0.0837722	0.0811309	0.0818467	0.0831064	0.0835663	0.0871079
serr	0.0268825	0.0273577	0.0272845	0.0274651	0.0280555	0.0276667	0.0279603	0.0282627	0.0285112	0.0285599	0.0286046	0.0287827	0.0288752	0.0286143	0.0285677	0.0282233	0.0288598	0.028176	0.0285268	0.0291529	0.0279305	0.0277469	0.0279603	0.0283314	0.0277288	0.027376	0.0278508	0.0285502	0.0287537	0.028589	0.0279464	0.0273577	0.0270062	0.0267831	0.0267083	0.0267166	0.0266687	0.0269485	0.0266583	0.0265435	0.026602	0.0259594	0.0268659	0.0264911	0.0256558	0.0258822	0.0262805	0.026426	0.0275459
[truncated: 1,151 more columns]

## Sheet: Fig9C and D
	Female present
	ACQ v[input 0]
	Session 1																				Session 2																				Session 3
	1	2	3	4	5	6	7	8	9	10	11	12	13	14	15	16	17	18	19	20	1	2	3	4	5	6	7	8	9	10	11	12	13	14	15	16	17	18	19	20	1	2	3	4	5	6	7	8	9
sim 1	0	-2.4	-4.53	-6.44	-7.91	-7.91	-7.91	-7.91	-7.91	-7.91	-7.92	-7.83	-7.92	-7.92	-7.92	-7.92	-7.77	-7.7	-7.92	-7.92	-7.92	-7.92	-7.89	-7.86	-7.92	-7.92	-7.83	-7.73	-7.92	-7.78	-7.71	-7.62	-7.51	-7.92	-7.82	-7.71	-7.8	-7.73	-7.64	-7.56	-7.49	-7.43	-7.81	-7.74	-7.62	-7.55	-7.48	-7.41	-7.35
sim 2	-2.4	-2.42	-2.74	-2.7	-2.73	-4.82	-6.69	-7.91	-7.91	-7.91	-7.91	-7.91	-7.92	-7.92	-7.83	-7.85	-7.92	-7.92	-7.92	-7.92	-7.92	-7.92	-7.92	-7.92	-7.92	-7.92	-7.92	-7.78	-7.7	-7.92	-7.92	-7.92	-7.92	-7.92	-7.83	-7.71	-7.59	-7.49	-7.42	-7.92	-7.83	-7.7	-7.92	-7.83	-7.92	-7.8	-7.73	-7.65	-7.8
sim 3	-2.4	-4.53	-5.88	-7.63	-7.91	-7.91	-7.91	-7.91	-7.91	-7.92	-7.92	-7.92	-7.79	-7.92	-7.92	-7.92	-7.92	-7.92	-7.92	-7.92	-7.92	-7.92	-7.92	-7.92	-7.92	-7.92	-7.92	-7.92	-7.92	-7.92	-7.92	-7.92	-7.92	-7.92	-7.92	-7.92	-7.92	-7.92	-7.92	-7.92	-7.9	-7.92	-7.92	-7.92	-7.92	-7.84	-7.76	-7.68	-7.83
sim 4	-2.4	-4.53	-6.44	-7.91	-7.91	-7.91	-7.91	-7.91	-7.91	-7.92	-7.92	-7.92	-7.92	-7.92	-7.92	-7.92	-7.92	-7.92	-7.92	-7.92	-7.92	-7.92	-7.92	-7.92	-7.92	-7.92	-7.92	-7.92	-7.92	-7.92	-7.92	-7.92	-7.92	-7.92	-7.92	-7.92	-7.92	-7.92	-7.92	-7.85	-7.92	-7.92	-7.92	-7.92	-7.92	-7.92	-7.92	-7.85	-7.93
sim 5	-1.42	-3.66	-5.66	-7.44	-7.91	-7.91	-7.91	-7.91	-7.91	-7.91	-7.92	-7.92	-7.92	-7.92	-7.92	-7.92	-7.92	-7.92	-7.92	-7.92	-7.92	-7.92	-7.84	-7.92	-7.92	-7.79	-7.77	-7.69	-7.92	-7.92	-7.92	-7.92	-7.78	-7.92	-7.92	-7.82	-7.68	-7.55	-7.64	-7.57	-7.61	-7.54	-7.45	-7.38	-7.43	-7.36	-7.28	-7.2	-7.13
sim 6	-2.25	-3.92	-3.88	-3.84	-5.81	-7.57	-7.91	-7.91	-7.91	-7.91	-7.91	-7.92	-7.92	-7.92	-7.92	-7.8	-7.92	-7.89	-7.92	-7.84	-7.92	-7.81	-7.73	-7.65	-7.58	-7.5	-7.65	-7.58	-7.51	-7.43	-7.36	-7.28	-7.15	-7.25	-7.92	-7.85	-7.74	-7.62	-7.54	-7.42	-7.35	-7.27	-7.32	-7.25	-7.17	-7.1	-7.02	-6.92	-6.83
sim 7	-1.88	-1.85	-2.11	-4.28	-6.21	-7.91	-7.91	-7.91	-7.91	-7.91	-7.91	-7.92	-7.92	-7.92	-7.92	-7.92	-7.92	-7.92	-7.92	-7.92	-7.92	-7.82	-7.92	-7.82	-7.92	-7.92	-7.92	-7.92	-7.92	-7.92	-7.92	-7.92	-7.92	-7.92	-7.92	-7.92	-7.92	-7.92	-7.92	-7.92	-7.92	-7.92	-7.92	-7.92	-7.92	-7.92	-7.92	-7.92	-7.9
sim 8	-2.4	-3.08	-3.05	-3.01	-5.07	-6.92	-7.91	-7.91	-7.91	-7.91	-7.91	-7.92	-7.92	-7.92	-7.92	-7.92	-7.92	-7.92	-7.92	-7.92	-7.92	-7.92	-7.92	-7.84	-7.75	-7.92	-7.92	-7.92	-7.92	-7.92	-7.92	-7.92	-7.78	-7.92	-7.92	-7.85	-7.76	-7.92	-7.92	-7.92	-7.92	-7.92	-7.92	-7.85	-7.71	-7.64	-7.57	-7.5	-7.92
sim 9	-2.4	-4.53	-6.44	-7.91	-7.91	-7.91	-7.91	-7.91	-7.91	-7.92	-7.92	-7.92	-7.92	-7.92	-7.92	-7.92	-7.77	-7.92	-7.84	-7.92	-7.92	-7.92	-7.92	-7.92	-7.83	-7.75	-7.67	-7.92	-7.92	-7.92	-7.8	-7.71	-7.92	-7.82	-7.73	-7.65	-7.57	-7.83	-7.76	-7.67	-7.59	-7.52	-7.45	-7.35	-7.28	-7.19	-7.09	-7.02	-6.92
sim 10	-2.4	-4.53	-6.44	-6.8	-6.73	-7.91	-7.91	-7.91	-7.91	-7.92	-7.92	-7.92	-7.92	-7.92	-7.92	-7.92	-7.92	-7.92	-7.82	-7.91	-7.92	-7.81	-7.92	-7.84	-7.7	-7.92	-7.92	-7.92	-7.92	-7.92	-7.92	-7.92	-7.92	-7.92	-7.85	-7.71	-7.92	-7.92	-7.92	-7.92	-7.84	-7.92	-7.84	-7.87	-7.78	-7.71	-7.62	-7.56	-7.49
count	10	10	10	10	10	10	10	10	10	10	10	10	10	10	10	10	10	10	10	10	10	10	10	10	10	10	10	10	10	10	10	10	10	10	10	10	10	10	10	10	10	10	10	10	10	10	10	10	10
mean	-1.995	-3.545	-4.717	-5.796	-6.61	-7.468	-7.788	-7.91	-7.91	-7.914	-7.916	-7.91	-7.907	-7.92	-7.911	-7.901	-7.89	-7.895	-7.902	-7.911	-7.92	-7.888	-7.89	-7.861	-7.838	-7.848	-7.844	-7.83	-7.857	-7.857	-7.831	-7.805	-7.774	-7.843	-7.875	-7.806	-7.782	-7.782	-7.76	-7.767	-7.737	-7.706	-7.747	-7.703	-7.667	-7.603	-7.539	-7.471	-7.51
sd	0.772661	1.0382	1.67887	2.1055	1.72209	0.982636	0.385798	1.87244e-15	1.87244e-15	0.00516398	0.00516398	0.0282843	0.0411096	0	0.0284605	0.0417532	0.0632456	0.0691616	0.038239	0.025144	0	0.0515967	0.0618241	0.0846496	0.121911	0.137582	0.109666	0.126139	0.140163	0.156351	0.180398	0.213815	0.255395	0.210716	0.0657013	0.102762	0.137824	0.171775	0.188797	0.193049	0.209446	0.248873	0.240603	0.267168	0.283982	0.297062	0.320536	0.33564	0.429987
serr	0.244337	0.328306	0.530905	0.665818	0.544573	0.310737	0.122	5.92119e-16	5.92119e-16	0.00163299	0.00163299	0.00894427	0.013	0	0.009	0.0132035	0.02	0.0218708	0.0120922	0.00795124	0	0.0163163	0.0195505	0.0267686	0.0385516	0.0435073	0.0346795	0.0398887	0.0443233	0.0494424	0.0570468	0.0676141	0.080763	0.0666342	0.0207766	0.0324962	0.0435839	0.05432	0.059703	0.0610473	0.0662328	0.0787006	0.0760855	0.084486	0.0898029	0.0939391	0.101362	0.106139	0.135974
	Female absent
	ACQ v[input 0]
	Session 1																				Session 2																				Session 3
	1	2	3	4	5	6	7	8	9	10	11	12	13	14	15	16	17	18	19	20	1	2	3	4	5	6	7	8	9	10	11	12	13	14	15	16	17	18	19	20	1	2	3	4	5	6	7	8	9
sim 1	-0.32	-1.34	-3.59	-5.59	-5.5	-5.43	-5.37	-7.17	-7.56	-7.7	-7.6	-7.52	-7.44	-7.91	-7.91	-7.91	-7.91	-7.91	-7.81	-7.78	-7.91	-7.91	-7.91	-7.91	-7.91	-7.81	-7.73	-7.91	-7.91	-7.91	-7.83	-7.91	-7.91	-7.91	-7.91	-7.91	-7.82	-7.91	-7.83	-7.74	-7.65	-7.57	-7.48	-7.4	-7.3	-7.19	-7.08	-7.01	-6.92
sim 2	-2.4	-4.53	-4.91	-5.4	-7.21	-7.91	-7.91	-7.91	-7.91	-7.91	-7.91	-7.91	-7.91	-7.91	-7.91	-7.91	-7.8	-7.91	-7.91	-7.91	-7.91	-7.91	-7.91	-7.8	-7.7	-7.58	-7.67	-7.57	-7.49	-7.38	-7.3	-7.16	-7.31	-7.22	-7.09	-7.01	-6.91	-6.84	-6.76	-6.65	-7.38	-7.31	-7.23	-7.15	-7.04	-6.95	-6.85	-6.74	-6.66
sim 3	-2.4	-3.99	-3.95	-4.21	-6.15	-7.7	-7.62	-7.52	-7.55	-7.46	-7.38	-7.29	-7.66	-7.53	-7.45	-7.82	-7.74	-7.62	-7.51	-7.41	-7.3	-7.23	-7.12	-7.91	-7.91	-7.91	-7.91	-7.91	-7.81	-7.7	-7.61	-7.53	-7.45	-7.37	-7.29	-7.19	-7.11	-6.97	-6.9	-6.83	-7.04	-6.95	-6.86	-6.79	-6.7	-6.63	-6.56	-6.48	-6.41
sim 4	-2.4	-4.53	-6.44	-7.91	-7.91	-7.91	-7.91	-7.8	-7.91	-7.91	-7.91	-7.91	-7.91	-7.91	-7.91	-7.91	-7.91	-7.91	-7.91	-7.91	-7.91	-7.91	-7.91	-7.78	-7.7	-7.91	-7.88	-7.84	-7.74	-7.64	-7.91	-7.91	-7.91	-7.91	-7.91	-7.91	-7.83	-7.91	-7.91	-7.91	-7.91	-7.91	-7.83	-7.74	-7.91	-7.83	-7.74	-7.66	-7.58
sim 5	-2.4	-4.53	-4.98	-4.93	-4.96	-4.9	-6.75	-7.91	-7.91	-7.91	-7.91	-7.91	-7.91	-7.91	-7.91	-7.91	-7.78	-7.91	-7.91	-7.91	-7.91	-7.91	-7.91	-7.83	-7.91	-7.91	-7.91	-7.91	-7.91	-7.91	-7.91	-7.91	-7.91	-7.91	-7.91	-7.81	-7.73	-7.65	-7.55	-7.91	-7.91	-7.77	-7.64	-7.55	-7.45	-7.37	-7.26	-7.17	-7.08
sim 6	-2.4	-4.53	-6.44	-7.91	-7.91	-7.91	-7.91	-7.91	-7.91	-7.91	-7.91	-7.91	-7.91	-7.91	-7.91	-7.91	-7.91	-7.91	-7.91	-7.91	-7.91	-7.91	-7.91	-7.91	-7.81	-7.91	-7.91	-7.91	-7.91	-7.91	-7.91	-7.91	-7.91	-7.91	-7.91	-7.83	-7.79	-7.71	-7.61	-7.91	-7.91	-7.91	-7.91	-7.91	-7.76	-7.91	-7.91	-7.91	-7.91
sim 7	-2.4	-2.37	-2.32	-2.29	-3.75	-5.73	-7.5	-7.91	-7.91	-7.88	-7.91	-7.81	-7.91	-7.91	-7.91	-7.91	-7.91	-7.91	-7.91	-7.91	-7.91	-7.91	-7.91	-7.91	-7.91	-7.91	-7.76	-7.91	-7.88	-7.91	-7.81	-7.91	-7.91	-7.91	-7.91	-7.88	-7.91	-7.8	-7.91	-7.83	-7.71	-7.58	-7.55	-7.47	-7.45	-7.34	-7.24	-7.17	-7.07
sim 8	-0.32	-0.32	-0.32	-0.39	-2.74	-4.84	-6.71	-6.61	-7.91	-7.82	-7.91	-7.91	-7.91	-7.91	-7.91	-7.91	-7.91	-7.91	-7.91	-7.91	-7.91	-7.91	-7.91	-7.91	-7.91	-7.91	-7.91	-7.91	-7.82	-7.7	-7.91	-7.83	-7.7	-7.57	-7.76	-7.67	-7.91	-7.78	-7.68	-7.57	-7.82	-7.69	-7.59	-7.45	-7.37	-7.25	-7.17	-7.09	-7.02
sim 9	-2.4	-4.53	-6.44	-7.91	-7.91	-7.91	-7.91	-7.91	-7.91	-7.91	-7.91	-7.91	-7.91	-7.91	-7.91	-7.91	-7.91	-7.91	-7.91	-7.91	-7.91	-7.91	-7.91	-7.91	-7.91	-7.91	-7.91	-7.91	-7.91	-7.91	-7.91	-7.91	-7.8	-7.71	-7.68	-7.58	-7.91	-7.81	-7.73	-7.91	-7.91	-7.83	-7.74	-7.66	-7.55	-7.44	-7.31	-7.22	-7.48
sim 10	-2.4	-4.53	-6.44	-7.91	-7.91	-7.91	-7.91	-7.91	-7.91	-7.91	-7.91	-7.91	-7.91	-7.91	-7.91	-7.91	-7.82	-7.91	-7.91	-7.91	-7.91	-7.91	-7.91	-7.91	-7.81	-7.73	-7.91	-7.91	-7.8	-7.68	-7.55	-7.44	-7.35	-7.25	-7.17	-7.04	-6.92	-7.91	-7.91	-7.91	-7.91	-7.91	-7.91	-7.8	-7.76	-7.65	-7.57	-7.45	-7.37
count	10	10	10	10	10	10	10	10	10	10	10	10	10	10	10	10	10	10	10	10	10	10	10	10	10	10	10	10	10	10	10	10	10	10	10	10	10	10	10	10	10	10	10	10	10	10	10	10	10
mean	-1.984	-3.52	-4.583	-5.445	-6.195	-6.815	-7.35	-7.656	-7.839	-7.832	-7.826	-7.799	-7.838	-7.872	-7.864	-7.901	-7.86	-7.881	-7.86	-7.847	-7.849	-7.842	-7.831	-7.878	-7.848	-7.849	-7.85	-7.869	-7.818	-7.765	-7.765	-7.742	-7.716	-7.667	-7.654	-7.583	-7.584	-7.629	-7.579	-7.617	-7.715	-7.643	-7.574	-7.492	-7.429	-7.356	-7.269	-7.19	-7.15
sd	0.877005	1.58662	2.0747	2.61673	1.90673	1.39211	0.840198	0.441794	0.1497	0.147105	0.184523	0.216869	0.160402	0.120167	0.145465	0.0284605	0.0674949	0.0917061	0.12693	0.158889	0.192899	0.215035	0.24982	0.052873	0.0880404	0.112591	0.0927362	0.107336	0.129855	0.177842	0.210251	0.269147	0.250564	0.292197	0.337382	0.365119	0.424086	0.392356	0.416105	0.476843	0.293115	0.310485	0.326775	0.330515	0.360384	0.388192	0.401344	0.416013	0.445795
serr	0.277333	0.501735	0.656078	0.827482	0.60296	0.440223	0.265694	0.139708	0.0473392	0.0465188	0.0583514	0.06858	0.0507237	0.038	0.046	0.009	0.0213437	0.029	0.0401386	0.050245	0.061	0.068	0.079	0.0167199	0.0278408	0.0356043	0.0293258	0.0339428	0.0410636	0.0562386	0.0664873	0.0851117	0.0792352	0.0924007	0.10669	0.115461	0.134108	0.124074	0.131584	0.150791	0.0926912	0.0981841	0.103335	0.104518	0.113963	0.122757	0.126916	0.131555	0.140973
	Male present
	ACQ v[input 0]
	Session 1																				Session 2																				Session 3
	1	2	3	4	5	6	7	8	9	10	11	12	13	14	15	16	17	18	19	20	1	2	3	4	5	6	7	8	9	10	11	12	13	14	15	16	17	18	19	20	1	2	3	4	5	6	7	8	9
sim 1	-3.78	-3.79	-3.79	-3.79	-3.8	-3.8	-3.8	-3.81	-3.81	-3.81	-3.82	-3.82	-3.82	-3.51	-3.82	-3.83	-3.83	-3.83	-3.83	-3.83	-3.82	-3.82	-3.83	-3.83	-3.83	-3.83	-3.83	-3.83	-3.84	-3.84	-3.84	-3.84	-3.84	-3.84	-3.84	-3.67	-3.85	-3.85	-3.85	-3.85	-3.56	-3.84	-3.84	-3.84	-3.84	-3.84	-3.84	-3.84	-3.55
sim 2	-3.78	-3.78	-3.79	-3.79	-3.8	-3.8	-3.8	-3.81	-3.81	-3.81	-3.82	-3.82	-3.82	-3.59	-3.37	-3.21	-3.03	-2.92	-3.83	-3.83	-3.82	-3.82	-3.82	-3.82	-3.83	-3.83	-3.83	-3.65	-3.83	-3.83	-3.84	-3.84	-3.84	-3.84	-3.84	-3.84	-3.84	-3.84	-3.85	-3.85	-3.83	-3.69	-3.83	-3.58	-3.84	-3.84	-3.84	-3.84	-3.84
sim 3	-3.78	-3.78	-3.79	-3.79	-3.8	-3.8	-3.8	-3.81	-3.81	-3.81	-3.82	-3.82	-3.79	-3.82	-3.82	-3.83	-3.83	-3.83	-3.83	-3.83	-3.82	-3.82	-3.82	-3.83	-3.83	-3.64	-3.83	-3.83	-3.83	-3.84	-3.84	-3.84	-3.84	-3.84	-3.84	-3.84	-3.84	-3.63	-3.65	-3.85	-3.83	-3.83	-3.83	-3.84	-3.84	-3.84	-3.84	-3.84	-3.84
sim 4	-3.78	-3.78	-3.79	-3.79	-3.8	-3.8	-3.8	-3.81	-3.81	-3.81	-3.82	-3.82	-3.82	-3.82	-3.82	-3.83	-3.83	-3.83	-3.83	-3.83	-3.82	-3.82	-3.55	-3.83	-3.6	-3.61	-3.48	-3.83	-3.83	-3.84	-3.84	-3.84	-3.84	-3.84	-3.84	-3.84	-3.84	-3.85	-3.85	-3.85	-3.83	-3.83	-3.84	-3.84	-3.84	-3.84	-3.84	-3.84	-3.84
sim 5	-3.78	-3.78	-3.79	-3.79	-3.8	-3.8	-3.8	-3.81	-3.81	-3.81	-3.82	-3.82	-3.82	-3.82	-3.65	-3.83	-3.66	-3.83	-3.83	-3.83	-3.82	-3.82	-3.82	-3.83	-3.83	-3.83	-3.83	-3.83	-3.83	-3.84	-3.54	-3.41	-3.84	-3.84	-3.84	-3.84	-3.84	-3.84	-3.85	-3.59	-3.83	-3.83	-3.65	-3.52	-3.25	-3.84	-3.84	-3.84	-3.84
sim 6	-3.78	-3.78	-3.79	-3.79	-3.8	-3.8	-3.8	-3.81	-3.81	-3.81	-3.82	-3.82	-3.82	-3.82	-3.59	-3.83	-3.83	-3.83	-3.83	-3.83	-3.82	-3.82	-3.82	-3.83	-3.83	-3.83	-3.83	-3.83	-3.83	-3.69	-3.84	-3.84	-3.84	-3.84	-3.84	-3.84	-3.84	-3.85	-3.85	-3.67	-3.83	-3.83	-3.65	-3.84	-3.66	-3.38	-3.73	-3.84	-3.84
sim 7	-0.01	-3.78	-3.78	-3.79	-3.79	-3.8	-3.8	-3.8	-3.81	-3.81	-3.81	-3.82	-3.62	-3.47	-3.22	-3.03	-2.86	-2.76	-2.55	-2.83	-3.82	-3.82	-3.82	-3.82	-3.82	-3.83	-3.83	-3.83	-3.83	-3.83	-3.84	-3.84	-3.54	-3.56	-3.84	-3.83	-3.84	-3.84	-3.71	-3.55	-3.83	-3.69	-3.84	-3.84	-3.66	-3.38	-3.42	-3.31	-3.84
sim 8	-3.78	-3.78	-3.79	-3.79	-3.8	-3.8	-3.8	-3.81	-3.81	-3.81	-3.82	-3.82	-3.82	-3.82	-3.82	-3.83	-3.83	-3.83	-3.83	-3.83	-3.82	-3.82	-3.82	-3.83	-3.83	-3.64	-3.83	-3.83	-3.83	-3.84	-3.84	-3.84	-3.66	-3.54	-3.41	-3.84	-3.84	-3.85	-3.85	-3.85	-3.83	-3.83	-3.84	-3.84	-3.84	-3.84	-3.84	-3.84	-3.84
sim 9	-3.78	-3.78	-3.79	-3.79	-3.8	-3.8	-3.55	-3.4	-3.81	-3.81	-3.82	-3.82	-3.82	-3.82	-3.82	-3.83	-3.83	-3.83	-3.83	-3.83	-3.82	-3.82	-3.63	-3.48	-3.83	-3.56	-3.28	-3.17	-3.83	-3.84	-3.54	-3.71	-3.84	-3.84	-3.84	-3.63	-3.39	-3.28	-3.84	-3.85	-3.83	-3.83	-3.83	-3.84	-3.66	-3.52	-3.7	-3.84	-3.84
sim 10	-3.78	-3.78	-3.79	-3.79	-3.8	-3.8	-3.8	-3.48	-3.81	-3.81	-3.81	-3.82	-3.82	-3.82	-3.59	-3.38	-3.71	-3.83	-3.83	-3.83	-3.82	-3.82	-3.82	-3.83	-3.66	-3.52	-3.36	-3.83	-3.83	-3.61	-3.45	-3.84	-3.7	-3.42	-3.3	-3.84	-3.84	-3.84	-3.84	-3.85	-3.83	-3.83	-3.83	-3.84	-3.84	-3.84	-3.7	-3.84	-3.84
count	10	10	10	10	10	10	10	10	10	10	10	10	10	10	10	10	10	10	10	10	10	10	10	10	10	10	10	10	10	10	10	10	10	10	10	10	10	10	10	10	10	10	10	10	10	10	10	10	10
mean	-3.403	-3.781	-3.789	-3.79	-3.799	-3.8	-3.775	-3.735	-3.81	-3.81	-3.818	-3.82	-3.797	-3.731	-3.652	-3.643	-3.624	-3.632	-3.702	-3.73	-3.82	-3.82	-3.775	-3.793	-3.789	-3.712	-3.693	-3.746	-3.831	-3.8	-3.741	-3.784	-3.778	-3.74	-3.743	-3.801	-3.796	-3.767	-3.814	-3.776	-3.803	-3.803	-3.798	-3.782	-3.727	-3.716	-3.759	-3.787	-3.811
sd	1.19218	0.00316228	0.00316228	0	0.00316228	0	0.0790569	0.156649	0	0	0.00421637	4.68111e-16	0.062902	0.14617	0.214725	0.312198	0.365124	0.419121	0.404772	0.316228	4.68111e-16	4.68111e-16	0.0993591	0.110056	0.0850425	0.129254	0.225637	0.210143	0.00316228	0.081377	0.161276	0.137615	0.107269	0.164924	0.206131	0.0802011	0.142688	0.184032	0.0721418	0.122583	0.0853815	0.0596378	0.0781452	0.12309	0.187856	0.203262	0.134201	0.167601	0.0917061
serr	0.377	0.001	0.001	0	0.001	0	0.025	0.0495367	0	0	0.00133333	1.4803e-16	0.0198914	0.0462229	0.0679019	0.0987258	0.115462	0.132538	0.128	0.1	1.4803e-16	1.4803e-16	0.0314201	0.0348026	0.0268928	0.0408738	0.0713528	0.066453	0.001	0.0257337	0.051	0.0435176	0.0339215	0.0521536	0.0651844	0.0253618	0.0451221	0.058196	0.0228133	0.0387642	0.027	0.0188591	0.0247117	0.0389244	0.0594054	0.0642772	0.0424382	0.053	0.029
	Male absent
	ACQ v[input 0]
	Session 1																				Session 2																				Session 3
	1	2	3	4	5	6	7	8	9	10	11	12	13	14	15	16	17	18	19	20	1	2	3	4	5	6	7	8	9	10	11	12	13	14	15	16	17	18	19	20	1	2	3	4	5	6	7	8	9
sim 1	-3.78	-3.78	-3.78	-3.78	-3.78	-3.78	-3.78	-3.78	-3.78	-3.78	-3.78	-3.78	-3.78	-3.78	-3.78	-3.47	-3.78	-3.78	-3.78	-3.78	-3.78	-3.78	-3.78	-3.78	-3.78	-3.78	-3.78	-3.78	-3.78	-3.78	-3.78	-3.78	-3.78	-3.78	-3.78	-3.59	-3.33	-3.16	-3.78	-3.78	-3.44	-3.16	-3.78	-3.78	-3.78	-3.78	-3.78	-3.78	-3.78
sim 2	-3.78	-3.78	-3.78	-3.59	-3.29	-3.78	-3.78	-3.79	-3.78	-3.78	-3.78	-3.78	-3.59	-3.41	-3.78	-3.78	-3.78	-3.78	-3.78	-3.78	-3.78	-3.55	-3.29	-3.13	-2.9	-2.66	-2.46	-3.78	-3.78	-3.78	-3.78	-3.78	-3.78	-3.59	-3.37	-3.78	-3.47	-3.3	-3.13	-2.83	-3.78	-3.78	-3.78	-3.78	-3.78	-3.57	-3.28	-3.11	-2.89
sim 3	-3.78	-3.78	-3.78	-3.78	-3.78	-3.78	-3.78	-3.78	-3.78	-3.78	-3.78	-3.78	-3.78	-3.78	-3.78	-3.78	-3.78	-3.78	-3.78	-3.78	-3.78	-3.78	-3.78	-3.78	-3.78	-3.78	-3.78	-3.78	-3.78	-3.78	-3.78	-3.78	-3.78	-3.78	-3.78	-3.78	-3.78	-3.78	-3.78	-3.78	-3.48	-3.3	-3.07	-2.91	-3.78	-3.57	-3.53	-3.35	-3.07
sim 4	-3.78	-3.78	-3.78	-3.78	-3.78	-3.78	-3.78	-3.78	-3.78	-3.78	-3.78	-3.78	-3.59	-3.78	-3.78	-3.78	-3.78	-3.78	-3.78	-3.78	-3.78	-3.78	-3.78	-3.59	-3.33	-3.16	-3	-3.78	-3.78	-3.78	-3.78	-3.57	-3.35	-3.78	-3.78	-3.78	-3.78	-3.78	-3.78	-3.59	-3.78	-3.59	-3.41	-3.78	-3.78	-3.78	-3.78	-3.78	-3.78
sim 5	-3.78	-3.78	-3.57	-3.78	-3.78	-3.78	-3.78	-3.78	-3.78	-3.78	-3.78	-3.78	-3.78	-3.78	-3.78	-3.78	-3.78	-3.78	-3.78	-3.78	-3.78	-3.78	-3.78	-3.78	-3.78	-3.78	-3.78	-3.78	-3.78	-3.78	-3.78	-3.78	-3.78	-3.78	-3.78	-3.78	-3.78	-3.78	-3.78	-3.78	-3.78	-3.78	-3.78	-3.78	-3.78	-3.78	-3.78	-3.78	-3.78
sim 6	-3.78	-3.78	-3.78	-3.78	-3.43	-3.78	-3.78	-3.78	-3.78	-3.78	-3.78	-3.78	-3.59	-3.78	-3.78	-3.78	-3.78	-3.59	-3.78	-3.78	-3.78	-3.78	-3.78	-3.78	-3.78	-3.78	-3.57	-3.31	-3.46	-3.28	-3.42	-3.24	-3.78	-3.78	-3.78	-3.78	-3.78	-3.78	-3.78	-3.78	-3.78	-3.78	-3.78	-3.78	-3.78	-3.78	-3.78	-3.78	-3.78
sim 7	-3.78	-3.78	-3.78	-3.78	-3.78	-3.78	-3.78	-3.78	-3.78	-3.78	-3.78	-3.43	-3.26	-3.78	-3.78	-3.78	-3.78	-3.78	-3.78	-3.78	-3.78	-3.51	-3.33	-3.78	-3.78	-3.78	-3.78	-3.78	-3.47	-3.74	-3.78	-3.78	-3.78	-3.78	-3.59	-3.78	-3.57	-3.35	-3.15	-2.88	-3.78	-3.55	-3.37	-3.78	-3.78	-3.78	-3.78	-3.78	-3.78
sim 8	-3.78	-3.78	-3.78	-3.78	-3.78	-3.78	-3.78	-3.78	-3.78	-3.78	-3.59	-3.26	-3.09	-3.78	-3.78	-3.78	-3.78	-3.78	-3.78	-3.78	-3.78	-3.78	-3.78	-3.78	-3.78	-3.78	-3.78	-3.78	-3.78	-3.78	-3.78	-3.78	-3.78	-3.78	-3.78	-3.78	-3.78	-3.79	-3.78	-3.78	-3.78	-3.78	-3.59	-3.4	-3.78	-3.78	-3.78	-3.59	-3.41
sim 9	-3.78	-3.78	-3.78	-3.78	-3.59	-3.78	-3.78	-3.78	-3.78	-3.78	-3.78	-3.78	-3.78	-3.57	-3.78	-3.78	-3.78	-3.78	-3.78	-3.78	-3.78	-3.78	-3.78	-3.78	-3.78	-3.78	-3.51	-3.33	-3.78	-3.51	-3.33	-3.78	-3.78	-3.78	-3.78	-3.55	-3.29	-3.13	-3.44	-3.15	-3.78	-3.78	-3.78	-3.78	-3.78	-3.78	-3.78	-3.78	-3.78
sim 10	-3.78	-3.78	-3.78	-3.78	-3.78	-3.78	-3.78	-3.78	-3.78	-3.78	-3.55	-3.78	-3.78	-3.78	-3.78	-3.78	-3.59	-3.37	-3.13	-2.87	-3.78	-3.78	-3.78	-3.78	-3.78	-3.78	-3.78	-3.59	-3.41	-3.53	-3.78	-3.78	-3.55	-3.26	-3.02	-3.49	-3.28	-3.41	-3.16	-2.89	-3.38	-3.21	-2.98	-2.72	-3.78	-3.59	-3.78	-3.47	-3.15
count	10	10	10	10	10	10	10	10	10	10	10	10	10	10	10	10	10	10	10	10	10	10	10	10	10	10	10	10	10	10	10	10	10	10	10	10	10	10	10	10	10	10	10	10	10	10	10	10	10
mean	-3.78	-3.78	-3.759	-3.761	-3.677	-3.78	-3.78	-3.781	-3.78	-3.78	-3.738	-3.693	-3.602	-3.722	-3.78	-3.749	-3.761	-3.72	-3.715	-3.689	-3.78	-3.73	-3.686	-3.696	-3.647	-3.606	-3.522	-3.669	-3.68	-3.674	-3.699	-3.705	-3.714	-3.709	-3.644	-3.709	-3.584	-3.526	-3.556	-3.424	-3.676	-3.571	-3.532	-3.549	-3.78	-3.719	-3.705	-3.62	-3.52
sd	4.68111e-16	4.68111e-16	0.0664078	0.0600833	0.180311	4.68111e-16	4.68111e-16	0.00316228	4.68111e-16	4.68111e-16	0.0890443	0.187738	0.244486	0.127958	4.68111e-16	0.0980306	0.0600833	0.136707	0.205548	0.287767	4.68111e-16	0.10583	0.198394	0.207643	0.298144	0.385291	0.447482	0.193302	0.161727	0.174687	0.172076	0.17621	0.146909	0.168684	0.257518	0.116757	0.223269	0.28167	0.301411	0.430793	0.169128	0.256448	0.310941	0.407061	4.68111e-16	0.09837	0.168737	0.238048	0.358081
serr	1.4803e-16	1.4803e-16	0.021	0.019	0.0570195	1.4803e-16	1.4803e-16	0.001	1.4803e-16	1.4803e-16	0.0281583	0.059368	0.0773132	0.040464	1.4803e-16	0.031	0.019	0.0432306	0.065	0.091	1.4803e-16	0.0334664	0.0627375	0.0656624	0.0942815	0.12184	0.141506	0.0611274	0.0511425	0.0552409	0.0544151	0.0557225	0.0464567	0.0533427	0.0814344	0.0369218	0.0706037	0.0890718	0.0953147	0.136229	0.0534831	0.081096	0.0983282	0.128724	1.4803e-16	0.0311073	0.0533594	0.0752773	0.113235
[truncated: 431 more columns]

## Sheet: Fig12A and C
	Female present
	Warning
	Session 1																				Session 2																				Session 3
	1	2	3	4	5	6	7	8	9	10	11	12	13	14	15	16	17	18	19	20	1	2	3	4	5	6	7	8	9	10	11	12	13	14	15	16	17	18	19	20	1	2	3	4	5	6	7	8	9
sim 1	-2.4	-4.53	-6.44	-7.91	-7.91	-7.91	-7.91	-7.91	-7.91	-7.91	-7.91	-7.91	-7.91	-7.77	-7.91	-7.9	-7.9	-7.9	-7.9	-7.9	-7.9	-7.9	-7.9	-7.9	-7.9	-7.9	-7.9	-7.9	-7.79	-7.9	-7.9	-7.9	-7.9	-7.77	-7.83	-7.69	-7.9	-7.9	-7.9	-7.9	-7.79	-7.89	-7.84	-7.69	-7.89	-7.9	-7.78	-7.68	-7.53
sim 2	-2.4	-4.53	-6.44	-7.91	-7.91	-7.91	-7.91	-7.91	-7.91	-7.91	-7.91	-7.91	-7.91	-7.91	-7.91	-7.9	-7.9	-7.9	-7.9	-7.9	-7.9	-7.9	-7.9	-7.9	-7.9	-7.9	-7.9	-7.9	-7.9	-7.9	-7.77	-7.9	-7.9	-7.85	-7.9	-7.9	-7.9	-7.9	-7.9	-7.9	-7.89	-7.89	-7.89	-7.89	-7.89	-7.89	-7.89	-7.89	-7.84
sim 3	-2.4	-4.53	-6.44	-7.91	-7.91	-7.91	-7.91	-7.91	-7.91	-7.91	-7.91	-7.91	-7.91	-7.91	-7.91	-7.9	-7.9	-7.9	-7.9	-7.9	-7.9	-7.9	-7.9	-7.9	-7.9	-7.9	-7.9	-7.9	-7.9	-7.9	-7.9	-7.9	-7.9	-7.9	-7.9	-7.85	-7.9	-7.9	-7.9	-7.9	-7.89	-7.9	-7.89	-7.78	-7.68	-7.57	-7.89	-7.89	-7.89
sim 4	-2.4	-4.53	-6.44	-7.91	-7.91	-7.91	-7.91	-7.91	-7.91	-7.91	-7.91	-7.91	-7.86	-7.74	-7.91	-7.9	-7.9	-7.9	-7.8	-7.9	-7.9	-7.9	-7.9	-7.9	-7.9	-7.9	-7.9	-7.9	-7.77	-7.9	-7.9	-7.9	-7.9	-7.9	-7.9	-7.9	-7.9	-7.9	-7.9	-7.76	-7.89	-7.89	-7.75	-7.6	-7.55	-7.89	-7.89	-7.78	-7.67
sim 5	-1.57	-3.8	-5.78	-7.55	-7.91	-7.91	-7.91	-7.77	-7.91	-7.91	-7.91	-7.91	-7.91	-7.91	-7.91	-7.9	-7.8	-7.9	-7.9	-7.9	-7.9	-7.9	-7.9	-7.9	-7.9	-7.9	-7.9	-7.9	-7.9	-7.9	-7.9	-7.9	-7.9	-7.9	-7.9	-7.9	-7.9	-7.9	-7.9	-7.9	-7.89	-7.89	-7.89	-7.89	-7.89	-7.89	-7.89	-7.89	-7.89
sim 6	-2.4	-4.53	-6.44	-7.91	-7.91	-7.91	-7.91	-7.91	-7.91	-7.91	-7.91	-7.91	-7.91	-7.91	-7.91	-7.91	-7.9	-7.9	-7.9	-7.9	-7.9	-7.9	-7.9	-7.9	-7.9	-7.9	-7.9	-7.9	-7.9	-7.9	-7.9	-7.9	-7.9	-7.9	-7.9	-7.9	-7.75	-7.9	-7.9	-7.9	-7.89	-7.78	-7.89	-7.89	-7.89	-7.89	-7.89	-7.89	-7.76
sim 7	-2.4	-4.53	-6.44	-7.91	-7.91	-7.91	-7.91	-7.91	-7.91	-7.91	-7.91	-7.91	-7.91	-7.91	-7.91	-7.9	-7.9	-7.9	-7.9	-7.9	-7.9	-7.9	-7.9	-7.9	-7.9	-7.9	-7.9	-7.9	-7.9	-7.9	-7.9	-7.9	-7.85	-7.9	-7.9	-7.85	-7.9	-7.9	-7.9	-7.9	-7.76	-7.62	-7.89	-7.89	-7.89	-7.89	-7.89	-7.89	-7.89
sim 8	-2.4	-4.53	-6.44	-7.91	-7.91	-7.81	-7.91	-7.91	-7.8	-7.91	-7.91	-7.91	-7.91	-7.91	-7.91	-7.77	-7.9	-7.9	-7.9	-7.9	-7.9	-7.9	-7.9	-7.9	-7.9	-7.9	-7.9	-7.9	-7.9	-7.9	-7.9	-7.9	-7.9	-7.9	-7.9	-7.9	-7.9	-7.85	-7.9	-7.8	-7.89	-7.78	-7.89	-7.89	-7.89	-7.89	-7.79	-7.89	-7.78
sim 9	-2.4	-4.53	-6.44	-7.91	-7.91	-7.91	-7.91	-7.91	-7.91	-7.91	-7.91	-7.91	-7.91	-7.91	-7.91	-7.9	-7.91	-7.77	-7.73	-7.9	-7.9	-7.9	-7.9	-7.9	-7.9	-7.9	-7.9	-7.9	-7.9	-7.9	-7.9	-7.9	-7.9	-7.9	-7.9	-7.9	-7.78	-7.9	-7.9	-7.9	-7.89	-7.78	-7.89	-7.89	-7.89	-7.89	-7.76	-7.66	-7.55
sim 10	-2.4	-4.53	-6.44	-7.91	-7.91	-7.91	-7.91	-7.91	-7.91	-7.91	-7.91	-7.91	-7.91	-7.91	-7.91	-7.9	-7.9	-7.9	-7.9	-7.9	-7.9	-7.9	-7.9	-7.9	-7.9	-7.9	-7.9	-7.9	-7.9	-7.9	-7.9	-7.9	-7.9	-7.9	-7.9	-7.9	-7.9	-7.9	-7.9	-7.9	-7.89	-7.89	-7.89	-7.89	-7.89	-7.89	-7.89	-7.89	-7.89
count	10	10	10	10	10	10	10	10	10	10	10	10	10	10	10	10	10	10	10	10	10	10	10	10	10	10	10	10	10	10	10	10	10	10	10	10	10	10	10	10	10	10	10	10	10	10	10	10	10
mean	-2.317	-4.457	-6.374	-7.874	-7.91	-7.9	-7.91	-7.896	-7.899	-7.91	-7.91	-7.91	-7.905	-7.879	-7.91	-7.888	-7.891	-7.887	-7.873	-7.9	-7.9	-7.9	-7.9	-7.9	-7.9	-7.9	-7.9	-7.9	-7.876	-7.9	-7.887	-7.9	-7.895	-7.882	-7.893	-7.869	-7.873	-7.895	-7.9	-7.876	-7.867	-7.831	-7.871	-7.83	-7.835	-7.859	-7.856	-7.835	-7.769
sd	0.262469	0.230846	0.20871	0.113842	1.87244e-15	0.0316228	1.87244e-15	0.0442719	0.0347851	1.87244e-15	1.87244e-15	1.87244e-15	0.0158114	0.0657352	1.87244e-15	0.0415799	0.0321282	0.0411096	0.059264	0	0	0	0	0	0	0	0	0	0.0508156	0	0.0411096	0	0.0158114	0.042374	0.0221359	0.0662403	0.0573585	0.0158114	0	0.0514674	0.0490011	0.0909762	0.045326	0.105515	0.119931	0.101593	0.0552167	0.0936008	0.140906
serr	0.083	0.073	0.066	0.036	5.92119e-16	0.01	5.92119e-16	0.014	0.011	5.92119e-16	5.92119e-16	5.92119e-16	0.005	0.0207873	5.92119e-16	0.0131487	0.0101598	0.013	0.0187409	0	0	0	0	0	0	0	0	0	0.0160693	0	0.013	0	0.005	0.0133998	0.007	0.020947	0.0181384	0.005	0	0.0162754	0.0154955	0.0287692	0.0143333	0.0333667	0.0379254	0.0321265	0.0174611	0.0295992	0.0445583
	Female absent
	Warning
	Session 1																				Session 2																				Session 3
	1	2	3	4	5	6	7	8	9	10	11	12	13	14	15	16	17	18	19	20	1	2	3	4	5	6	7	8	9	10	11	12	13	14	15	16	17	18	19	20	1	2	3	4	5	6	7	8	9
sim 1	-2.4	-4.53	-6.44	-7.91	-7.91	-7.91	-7.91	-7.91	-7.91	-7.91	-7.91	-7.91	-7.91	-7.91	-7.91	-7.91	-7.91	-7.91	-7.91	-7.91	-7.91	-7.91	-7.91	-7.91	-7.91	-7.91	-7.91	-7.91	-7.81	-7.91	-7.91	-7.91	-7.91	-7.91	-7.91	-7.91	-7.91	-7.91	-7.91	-7.91	-7.91	-7.91	-7.91	-7.91	-7.88	-7.91	-7.91	-7.91	-7.91
sim 2	-2.4	-4.53	-6.44	-7.91	-7.91	-7.91	-7.91	-7.91	-7.91	-7.91	-7.91	-7.91	-7.91	-7.91	-7.91	-7.91	-7.91	-7.91	-7.91	-7.91	-7.91	-7.91	-7.91	-7.91	-7.91	-7.91	-7.91	-7.8	-7.91	-7.91	-7.91	-7.91	-7.91	-7.83	-7.91	-7.91	-7.91	-7.91	-7.91	-7.91	-7.91	-7.91	-7.91	-7.91	-7.91	-7.91	-7.91	-7.91	-7.91
sim 3	-2.4	-4.53	-6.44	-7.91	-7.91	-7.91	-7.8	-7.91	-7.91	-7.91	-7.91	-7.91	-7.91	-7.91	-7.91	-7.91	-7.91	-7.91	-7.8	-7.91	-7.91	-7.91	-7.91	-7.91	-7.91	-7.91	-7.91	-7.78	-7.91	-7.91	-7.91	-7.91	-7.91	-7.91	-7.8	-7.65	-7.91	-7.91	-7.91	-7.91	-7.8	-7.91	-7.91	-7.91	-7.88	-7.73	-7.91	-7.83	-7.73
sim 4	-2.4	-4.53	-6.44	-6.98	-6.9	-6.81	-7.91	-7.91	-7.91	-7.91	-7.91	-7.91	-7.91	-7.91	-7.91	-7.76	-7.91	-7.91	-7.91	-7.91	-7.91	-7.91	-7.91	-7.91	-7.81	-7.91	-7.91	-7.76	-7.91	-7.91	-7.91	-7.91	-7.91	-7.91	-7.91	-7.91	-7.91	-7.91	-7.91	-7.91	-7.91	-7.91	-7.91	-7.82	-7.91	-7.91	-7.8	-7.91	-7.91
sim 5	-2.4	-4.53	-6.44	-7.91	-7.91	-7.91	-7.91	-7.91	-7.91	-7.91	-7.91	-7.91	-7.91	-7.91	-7.91	-7.91	-7.91	-7.91	-7.91	-7.91	-7.91	-7.91	-7.83	-7.91	-7.91	-7.91	-7.91	-7.91	-7.82	-7.91	-7.91	-7.91	-7.91	-7.91	-7.91	-7.91	-7.91	-7.91	-7.91	-7.91	-7.91	-7.91	-7.91	-7.91	-7.91	-7.91	-7.91	-7.8	-7.7
sim 6	-0.16	-2.54	-4.66	-6.55	-7.91	-7.91	-7.91	-7.91	-7.91	-7.91	-7.91	-7.91	-7.91	-7.91	-7.91	-7.91	-7.91	-7.91	-7.91	-7.91	-7.88	-7.79	-7.91	-7.8	-7.71	-7.63	-7.91	-7.91	-7.8	-7.91	-7.8	-7.91	-7.91	-7.91	-7.91	-7.91	-7.91	-7.91	-7.91	-7.91	-7.91	-7.91	-7.91	-7.82	-7.91	-7.83	-7.91	-7.83	-7.91
sim 7	-2.4	-4.4	-6.32	-7.91	-7.91	-7.91	-7.91	-7.91	-7.91	-7.91	-7.91	-7.91	-7.91	-7.91	-7.91	-7.91	-7.91	-7.91	-7.91	-7.91	-7.83	-7.91	-7.91	-7.91	-7.91	-7.91	-7.91	-7.91	-7.91	-7.91	-7.91	-7.91	-7.91	-7.91	-7.91	-7.91	-7.91	-7.88	-7.91	-7.91	-7.91	-7.91	-7.91	-7.91	-7.91	-7.91	-7.91	-7.91	-7.91
sim 8	-2.4	-2.36	-4.5	-6.41	-7.91	-7.91	-7.91	-7.91	-7.91	-7.91	-7.91	-7.91	-7.91	-7.91	-7.91	-7.91	-7.83	-7.91	-7.91	-7.91	-7.88	-7.91	-7.91	-7.91	-7.91	-7.91	-7.91	-7.91	-7.91	-7.81	-7.91	-7.8	-7.91	-7.78	-7.91	-7.78	-7.65	-7.56	-7.91	-7.83	-7.91	-7.76	-7.85	-7.91	-7.91	-7.88	-7.91	-7.91	-7.88
sim 9	-2.4	-4.53	-6.44	-7.91	-7.91	-7.91	-7.91	-7.91	-7.91	-7.91	-7.91	-7.91	-7.91	-7.91	-7.91	-7.91	-7.91	-7.82	-7.91	-7.91	-7.91	-7.91	-7.8	-7.91	-7.91	-7.91	-7.91	-7.91	-7.91	-7.91	-7.91	-7.91	-7.91	-7.91	-7.91	-7.76	-7.91	-7.91	-7.91	-7.91	-7.91	-7.91	-7.91	-7.91	-7.91	-7.91	-7.91	-7.81	-7.91
sim 10	-0.88	-3.18	-5.23	-7.06	-7.91	-7.91	-7.91	-7.91	-7.91	-7.91	-7.91	-7.91	-7.91	-7.91	-7.91	-7.91	-7.91	-7.91	-7.91	-7.91	-7.91	-7.91	-7.81	-7.91	-7.91	-7.91	-7.91	-7.91	-7.91	-7.91	-7.91	-7.91	-7.91	-7.91	-7.91	-7.91	-7.91	-7.91	-7.91	-7.91	-7.91	-7.91	-7.91	-7.91	-7.91	-7.91	-7.91	-7.91	-7.91
count	10	10	10	10	10	10	10	10	10	10	10	10	10	10	10	10	10	10	10	10	10	10	10	10	10	10	10	10	10	10	10	10	10	10	10	10	10	10	10	10	10	10	10	10	10	10	10	10	10
mean	-2.024	-3.966	-5.935	-7.446	-7.809	-7.8	-7.899	-7.91	-7.91	-7.91	-7.91	-7.91	-7.91	-7.91	-7.91	-7.895	-7.902	-7.901	-7.899	-7.91	-7.896	-7.898	-7.881	-7.899	-7.88	-7.882	-7.91	-7.871	-7.88	-7.9	-7.899	-7.899	-7.91	-7.889	-7.899	-7.856	-7.884	-7.872	-7.91	-7.902	-7.899	-7.895	-7.904	-7.892	-7.904	-7.881	-7.899	-7.873	-7.868
sd	0.81064	0.902308	0.806932	0.626635	0.31939	0.347851	0.0347851	1.87244e-15	1.87244e-15	1.87244e-15	1.87244e-15	1.87244e-15	1.87244e-15	1.87244e-15	1.87244e-15	0.0474342	0.0252982	0.0284605	0.0347851	1.87244e-15	0.0263312	0.0379473	0.0472464	0.0347851	0.0674949	0.0885438	1.87244e-15	0.0634998	0.0485341	0.0316228	0.0347851	0.0347851	1.87244e-15	0.0458136	0.0347851	0.0929994	0.0822192	0.11003	1.87244e-15	0.0252982	0.0347851	0.0474342	0.0189737	0.0379473	0.0126491	0.0589633	0.0347851	0.0485455	0.0814862
serr	0.256347	0.285335	0.255174	0.198159	0.101	0.11	0.011	5.92119e-16	5.92119e-16	5.92119e-16	5.92119e-16	5.92119e-16	5.92119e-16	5.92119e-16	5.92119e-16	0.015	0.008	0.009	0.011	5.92119e-16	0.00832666	0.012	0.0149406	0.011	0.0213437	0.028	5.92119e-16	0.0200804	0.0153478	0.01	0.011	0.011	5.92119e-16	0.0144875	0.011	0.029409	0.026	0.0347946	5.92119e-16	0.008	0.011	0.015	0.006	0.012	0.004	0.0186458	0.011	0.0153514	0.0257682
	Male present
	Warning
	Session 1																				Session 2																				Session 3
	1	2	3	4	5	6	7	8	9	10	11	12	13	14	15	16	17	18	19	20	1	2	3	4	5	6	7	8	9	10	11	12	13	14	15	16	17	18	19	20	1	2	3	4	5	6	7	8	9
sim 1	-2.84	-3.77	-3.77	-3.76	-3.76	-3.75	-3.75	-3.74	-3.74	-3.74	-3.43	-3.74	-3.73	-3.73	-3.73	-3.73	-3.73	-3.73	-3.73	-3.73	-3.71	-3.71	-3.71	-3.72	-3.72	-3.72	-3.72	-3.72	-3.72	-3.72	-3.72	-3.72	-3.72	-3.72	-3.72	-3.72	-3.72	-3.72	-3.72	-3.72	-3.71	-3.71	-3.71	-3.71	-3.6	-3.72	-3.72	-3.72	-3.72
sim 2	-3.78	-3.77	-3.77	-3.76	-3.76	-3.75	-3.75	-3.67	-3.74	-3.74	-3.74	-3.74	-3.73	-3.73	-3.73	-3.73	-3.73	-3.73	-3.73	-3.73	-3.71	-3.71	-3.71	-3.72	-3.72	-3.72	-3.72	-3.72	-3.72	-3.72	-3.72	-3.72	-3.72	-3.72	-3.72	-3.72	-3.72	-3.72	-3.72	-3.72	-3.71	-3.71	-3.71	-3.71	-3.71	-3.72	-3.72	-3.72	-3.72
sim 3	-3.78	-3.77	-3.77	-3.76	-3.76	-3.75	-3.75	-3.74	-3.74	-3.74	-3.74	-3.73	-3.73	-3.73	-3.73	-3.73	-3.73	-3.49	-3.73	-3.73	-3.71	-3.71	-3.71	-3.72	-3.72	-3.72	-3.72	-3.72	-3.72	-3.72	-3.72	-3.72	-3.72	-3.72	-3.72	-3.72	-3.72	-3.72	-3.72	-3.72	-3.71	-3.71	-3.71	-3.71	-3.71	-3.72	-3.72	-3.72	-3.72
sim 4	-3.78	-3.77	-3.77	-3.76	-3.76	-3.75	-3.75	-3.74	-3.74	-3.74	-3.74	-3.73	-3.73	-3.73	-3.73	-3.73	-3.73	-3.73	-3.73	-3.73	-3.71	-3.71	-3.71	-3.72	-3.72	-3.72	-3.72	-3.72	-3.72	-3.72	-3.72	-3.72	-3.72	-3.72	-3.72	-3.72	-3.72	-3.72	-3.72	-3.72	-3.71	-3.71	-3.71	-3.71	-3.71	-3.72	-3.72	-3.72	-3.72
sim 5	-3.78	-3.77	-3.77	-3.76	-3.76	-3.75	-3.75	-3.74	-3.74	-3.5	-3.74	-3.74	-3.73	-3.73	-3.73	-3.73	-3.73	-3.73	-3.73	-3.73	-3.71	-3.71	-3.71	-3.72	-3.72	-3.72	-3.72	-3.72	-3.72	-3.72	-3.72	-3.72	-3.72	-3.72	-3.72	-3.72	-3.72	-3.48	-3.72	-3.72	-3.71	-3.71	-3.71	-3.71	-3.71	-3.72	-3.74	-3.48	-3.72
sim 6	-3.78	-3.77	-3.77	-3.76	-3.76	-3.75	-3.75	-3.74	-3.74	-3.74	-3.74	-3.73	-3.73	-3.73	-3.73	-3.73	-3.73	-3.73	-3.73	-3.73	-3.71	-3.71	-3.71	-3.47	-3.72	-3.72	-3.72	-3.72	-3.72	-3.72	-3.72	-3.72	-3.72	-3.72	-3.72	-3.72	-3.72	-3.72	-3.72	-3.72	-3.71	-3.71	-3.71	-3.71	-3.71	-3.72	-3.39	-3.09	-2.75
sim 7	-3.78	-3.77	-3.77	-3.41	-3.76	-3.75	-3.75	-3.74	-3.74	-3.74	-3.74	-3.74	-3.73	-3.73	-3.73	-3.73	-3.73	-3.73	-3.73	-3.73	-3.71	-3.71	-3.71	-3.72	-3.72	-3.72	-3.72	-3.47	-3.72	-3.72	-3.72	-3.72	-3.44	-3.72	-3.72	-3.72	-3.4	-3.72	-3.48	-3.18	-3.71	-3.71	-3.71	-3.72	-3.72	-3.72	-3.36	-3.72	-3.72
sim 8	-3.78	-3.77	-3.77	-3.76	-3.76	-3.75	-3.75	-3.74	-3.74	-3.74	-3.76	-3.73	-3.73	-3.73	-3.73	-3.73	-3.73	-3.73	-3.73	-3.73	-3.71	-3.71	-3.71	-3.31	-3.72	-3.72	-3.72	-3.72	-3.72	-3.72	-3.72	-3.72	-3.72	-3.72	-3.72	-3.4	-3.18	-3.72	-3.72	-3.72	-3.35	-3.45	-3.72	-3.72	-3.72	-3.72	-3.46	-3.72	-3.72
sim 9	-3.78	-3.77	-3.77	-3.76	-3.76	-3.75	-3.75	-3.74	-3.74	-3.74	-3.74	-3.73	-3.73	-3.73	-3.73	-3.73	-3.73	-3.73	-3.73	-3.73	-3.71	-3.71	-3.71	-3.72	-3.72	-3.72	-3.72	-3.72	-3.72	-3.72	-3.72	-3.72	-3.72	-3.72	-3.72	-3.72	-3.72	-3.72	-3.72	-3.72	-3.71	-3.71	-3.71	-3.71	-3.71	-3.72	-3.72	-3.72	-3.72
sim 10	-3.78	-3.77	-3.77	-3.76	-3.76	-3.75	-3.75	-3.74	-3.74	-3.74	-3.74	-3.73	-3.73	-3.73	-3.73	-3.73	-3.73	-3.73	-3.73	-3.73	-3.71	-3.71	-3.71	-3.72	-3.72	-3.72	-3.72	-3.72	-3.72	-3.72	-3.72	-3.72	-3.72	-3.72	-3.72	-3.72	-3.72	-3.72	-3.72	-3.72	-3.71	-3.71	-3.71	-3.71	-3.71	-3.72	-3.72	-3.72	-3.72
count	10	10	10	10	10	10	10	10	10	10	10	10	10	10	10	10	10	10	10	10	10	10	10	10	10	10	10	10	10	10	10	10	10	10	10	10	10	10	10	10	10	10	10	10	10	10	10	10	10
mean	-3.686	-3.77	-3.77	-3.725	-3.76	-3.75	-3.75	-3.733	-3.74	-3.716	-3.711	-3.734	-3.73	-3.73	-3.73	-3.73	-3.73	-3.706	-3.73	-3.73	-3.71	-3.71	-3.71	-3.654	-3.72	-3.72	-3.72	-3.695	-3.72	-3.72	-3.72	-3.72	-3.692	-3.72	-3.72	-3.688	-3.634	-3.696	-3.696	-3.666	-3.674	-3.684	-3.711	-3.712	-3.701	-3.72	-3.627	-3.633	-3.623
sd	0.297254	4.68111e-16	4.68111e-16	0.11068	9.36222e-16	0	0	0.0221359	9.36222e-16	0.0758947	0.0989332	0.00516398	4.68111e-16	4.68111e-16	4.68111e-16	4.68111e-16	4.68111e-16	0.0758947	4.68111e-16	4.68111e-16	0	0	0	0.14416	4.68111e-16	4.68111e-16	4.68111e-16	0.0790569	4.68111e-16	4.68111e-16	4.68111e-16	4.68111e-16	0.0885438	4.68111e-16	4.68111e-16	0.101193	0.188574	0.0758947	0.0758947	0.170763	0.113842	0.0822192	0.00316228	0.00421637	0.0357305	4.68111e-16	0.156351	0.205158	0.306741
serr	0.094	1.4803e-16	1.4803e-16	0.035	2.96059e-16	0	0	0.007	2.96059e-16	0.024	0.0312854	0.00163299	1.4803e-16	1.4803e-16	1.4803e-16	1.4803e-16	1.4803e-16	0.024	1.4803e-16	1.4803e-16	0	0	0	0.0455875	1.4803e-16	1.4803e-16	1.4803e-16	0.025	1.4803e-16	1.4803e-16	1.4803e-16	1.4803e-16	0.028	1.4803e-16	1.4803e-16	0.032	0.0596322	0.024	0.024	0.054	0.036	0.026	0.001	0.00133333	0.011299	1.4803e-16	0.0494424	0.0648768	0.097
	Male absent
	Warning
	Session 1																				Session 2																				Session 3
	1	2	3	4	5	6	7	8	9	10	11	12	13	14	15	16	17	18	19	20	1	2	3	4	5	6	7	8	9	10	11	12	13	14	15	16	17	18	19	20	1	2	3	4	5	6	7	8	9
sim 1	-3.78	-3.78	-3.78	-3.78	-3.78	-3.78	-3.78	-3.78	-3.78	-3.78	-3.78	-3.78	-3.78	-3.78	-3.78	-3.78	-3.78	-3.78	-3.78	-3.78	-3.78	-3.78	-3.78	-3.78	-3.78	-3.78	-3.78	-3.78	-3.78	-3.78	-3.78	-3.78	-3.78	-3.78	-3.78	-3.78	-3.78	-3.78	-3.78	-3.78	-3.78	-3.78	-3.78	-3.78	-3.78	-3.78	-3.78	-3.78	-3.78
sim 2	-3.78	-3.78	-3.78	-3.78	-3.78	-3.78	-3.78	-3.78	-3.78	-3.78	-3.78	-3.55	-3.78	-3.78	-3.78	-3.78	-3.78	-3.78	-3.78	-3.78	-3.78	-3.78	-3.78	-3.78	-3.78	-3.78	-3.78	-3.78	-3.78	-3.78	-3.78	-3.78	-3.78	-3.78	-3.78	-3.78	-3.78	-3.78	-3.78	-3.78	-3.78	-3.78	-3.78	-3.78	-3.78	-3.78	-3.78	-3.78	-3.78
sim 3	-3.78	-3.78	-3.78	-3.78	-3.78	-3.78	-3.78	-3.78	-3.78	-3.78	-3.78	-3.78	-3.78	-3.78	-3.78	-3.78	-3.78	-3.78	-3.78	-3.78	-3.78	-3.78	-3.78	-3.78	-3.78	-3.44	-3.78	-3.78	-3.78	-3.51	-3.78	-3.78	-3.78	-3.78	-3.78	-3.78	-3.78	-3.78	-3.78	-3.78	-3.78	-3.78	-3.78	-3.78	-3.78	-3.78	-3.78	-3.78	-3.78
sim 4	-3.78	-3.78	-3.78	-3.78	-3.78	-3.78	-3.78	-3.78	-3.78	-3.78	-3.78	-3.78	-3.78	-3.48	-3.78	-3.78	-3.78	-3.78	-3.78	-3.78	-3.78	-3.78	-3.78	-3.78	-3.78	-3.78	-3.78	-3.78	-3.78	-3.78	-3.78	-3.78	-3.78	-3.78	-3.78	-3.78	-3.78	-3.78	-3.78	-3.78	-3.78	-3.78	-3.78	-3.78	-3.55	-3.78	-3.78	-3.78	-3.78
sim 5	-3.78	-3.78	-3.78	-3.78	-3.78	-3.78	-3.78	-3.78	-3.78	-3.48	-3.78	-3.78	-3.78	-3.78	-3.78	-3.78	-3.78	-3.78	-3.78	-3.78	-3.78	-3.78	-3.78	-3.78	-3.78	-3.78	-3.78	-3.78	-3.78	-3.78	-3.78	-3.78	-3.78	-3.58	-3.78	-3.78	-3.78	-3.48	-3.78	-3.78	-3.78	-3.78	-3.78	-3.78	-3.78	-3.78	-3.48	-3.79	-3.78
sim 6	-3.78	-3.78	-3.78	-3.78	-3.78	-3.44	-3.78	-3.78	-3.78	-3.78	-3.78	-3.78	-3.78	-3.78	-3.78	-3.78	-3.78	-3.78	-3.78	-3.78	-3.78	-3.78	-3.78	-3.78	-3.78	-3.78	-3.78	-3.78	-3.78	-3.78	-3.78	-3.78	-3.78	-3.78	-3.78	-3.78	-3.78	-3.78	-3.78	-3.78	-3.78	-3.78	-3.78	-3.78	-3.78	-3.78	-3.78	-3.78	-3.78
sim 7	-0.01	-0.02	-1.23	-3.78	-3.78	-3.78	-3.58	-3.78	-3.78	-3.78	-3.78	-3.78	-3.78	-3.78	-3.78	-3.78	-3.78	-3.78	-3.78	-3.78	-3.78	-3.78	-3.78	-3.78	-3.78	-3.78	-3.78	-3.78	-3.78	-3.78	-3.78	-3.78	-3.78	-3.78	-3.78	-3.78	-3.78	-3.78	-3.78	-3.78	-3.78	-3.78	-3.78	-3.78	-3.78	-3.78	-3.78	-3.59	-3.78
sim 8	-3.78	-3.78	-3.78	-3.78	-3.78	-3.78	-3.78	-3.78	-3.78	-3.78	-3.78	-3.78	-3.78	-3.51	-3.78	-3.78	-3.78	-3.78	-3.78	-3.78	-3.78	-3.78	-3.78	-3.78	-3.78	-3.78	-3.78	-3.78	-3.78	-3.78	-3.78	-3.78	-3.51	-3.78	-3.78	-3.78	-3.78	-3.78	-3.78	-3.78	-3.78	-3.78	-3.78	-3.78	-3.78	-3.78	-3.78	-3.78	-3.78
sim 9	-3.78	-3.78	-3.78	-3.78	-3.78	-3.78	-3.78	-3.51	-3.78	-3.78	-3.78	-3.58	-3.41	-3.78	-3.78	-3.78	-3.78	-3.78	-3.78	-3.78	-3.78	-3.78	-3.78	-3.78	-3.78	-3.73	-3.78	-3.78	-3.78	-3.78	-3.78	-3.78	-3.78	-3.78	-3.78	-3.78	-3.78	-3.78	-3.78	-3.78	-3.78	-3.78	-3.78	-3.78	-3.78	-3.78	-3.78	-3.78	-3.58
sim 10	-3.78	-3.78	-3.78	-3.78	-3.78	-3.78	-3.78	-3.78	-3.78	-3.78	-3.58	-3.78	-3.78	-3.78	-3.78	-3.78	-3.78	-3.78	-3.78	-3.51	-3.78	-3.78	-3.78	-3.78	-3.78	-3.78	-3.78	-3.78	-3.78	-3.78	-3.78	-3.78	-3.78	-3.73	-3.78	-3.78	-3.78	-3.78	-3.78	-3.78	-3.78	-3.78	-3.78	-3.78	-3.78	-3.78	-3.78	-3.78	-3.78
count	10	10	10	10	10	10	10	10	10	10	10	10	10	10	10	10	10	10	10	10	10	10	10	10	10	10	10	10	10	10	10	10	10	10	10	10	10	10	10	10	10	10	10	10	10	10	10	10	10
mean	-3.403	-3.404	-3.525	-3.78	-3.78	-3.746	-3.76	-3.753	-3.78	-3.75	-3.76	-3.737	-3.743	-3.723	-3.78	-3.78	-3.78	-3.78	-3.78	-3.753	-3.78	-3.78	-3.78	-3.78	-3.78	-3.741	-3.78	-3.78	-3.78	-3.753	-3.78	-3.78	-3.753	-3.755	-3.78	-3.78	-3.78	-3.75	-3.78	-3.78	-3.78	-3.78	-3.78	-3.78	-3.757	-3.78	-3.75	-3.762	-3.76
sd	1.19218	1.18902	0.806381	4.68111e-16	4.68111e-16	0.107517	0.0632456	0.0853815	4.68111e-16	0.0948683	0.0632456	0.0909273	0.117004	0.120374	4.68111e-16	4.68111e-16	4.68111e-16	4.68111e-16	4.68111e-16	0.0853815	4.68111e-16	4.68111e-16	4.68111e-16	4.68111e-16	4.68111e-16	0.106922	4.68111e-16	4.68111e-16	4.68111e-16	0.0853815	4.68111e-16	4.68111e-16	0.0853815	0.0634648	4.68111e-16	4.68111e-16	4.68111e-16	0.0948683	4.68111e-16	4.68111e-16	4.68111e-16	4.68111e-16	4.68111e-16	4.68111e-16	0.0727324	4.68111e-16	0.0948683	0.0605163	0.0632456
serr	0.377	0.376	0.255	1.4803e-16	1.4803e-16	0.034	0.02	0.027	1.4803e-16	0.03	0.02	0.0287537	0.037	0.0380657	1.4803e-16	1.4803e-16	1.4803e-16	1.4803e-16	1.4803e-16	0.027	1.4803e-16	1.4803e-16	1.4803e-16	1.4803e-16	1.4803e-16	0.0338116	1.4803e-16	1.4803e-16	1.4803e-16	0.027	1.4803e-16	1.4803e-16	0.027	0.0200693	1.4803e-16	1.4803e-16	1.4803e-16	0.03	1.4803e-16	1.4803e-16	1.4803e-16	1.4803e-16	1.4803e-16	1.4803e-16	0.023	1.4803e-16	0.03	0.0191369	0.02
[truncated: 431 more columns]

## Sheet: Fig12B and D
	Female present
	Warning
	Session 1																				Session 2																				Session 3
	1	2	3	4	5	6	7	8	9	10	11	12	13	14	15	16	17	18	19	20	1	2	3	4	5	6	7	8	9	10	11	12	13	14	15	16	17	18	19	20	1	2	3	4	5	6	7	8	9
sim 1	-2.4	-4.53	-6.44	-7.91	-7.91	-7.91	-7.91	-7.91	-7.91	-7.92	-7.92	-7.92	-7.92	-7.92	-7.92	-7.92	-7.92	-7.92	-7.92	-7.92	-7.92	-7.92	-7.92	-7.92	-7.92	-7.92	-7.92	-7.92	-7.92	-7.92	-7.92	-7.83	-7.74	-7.92	-7.92	-7.92	-7.92	-7.92	-7.92	-7.92	-7.92	-7.92	-7.92	-7.92	-7.92	-7.82	-7.92	-7.92	-7.93
sim 2	-2.4	-3.64	-5.64	-7.42	-7.91	-7.91	-7.91	-7.91	-7.91	-7.91	-7.92	-7.92	-7.92	-7.92	-7.92	-7.89	-7.92	-7.92	-7.92	-7.92	-7.92	-7.92	-7.82	-7.92	-7.92	-7.81	-7.92	-7.92	-7.84	-7.76	-7.64	-7.57	-7.46	-7.39	-7.32	-7.25	-7.18	-7.12	-7.05	-6.96	-7.3	-7.19	-7.11	-7.04	-6.98	-6.88	-6.81	-6.75	-6.69
sim 3	-2.4	-4.53	-6.44	-7.91	-7.91	-7.91	-7.91	-7.91	-7.8	-7.66	-7.57	-7.92	-7.92	-7.92	-7.92	-7.92	-7.81	-7.72	-7.58	-7.56	-7.92	-7.92	-7.92	-7.92	-7.92	-7.83	-7.75	-7.66	-7.92	-7.83	-7.69	-7.61	-7.92	-7.85	-7.73	-7.65	-7.54	-7.45	-7.37	-7.29	-7.92	-7.92	-7.85	-7.78	-7.69	-7.62	-7.55	-7.42	-7.29
sim 4	-2.4	-4.53	-6.44	-7.91	-7.91	-7.91	-7.91	-7.91	-7.91	-7.92	-7.92	-7.92	-7.92	-7.92	-7.92	-7.92	-7.92	-7.92	-7.92	-7.92	-7.92	-7.92	-7.92	-7.92	-7.92	-7.84	-7.72	-7.81	-7.68	-7.92	-7.85	-7.92	-7.92	-7.92	-7.92	-7.92	-7.83	-7.92	-7.92	-7.83	-7.92	-7.83	-7.7	-7.61	-7.54	-7.47	-7.57	-7.49	-7.39
sim 5	-2.4	-4.53	-6.44	-7.91	-7.91	-7.91	-7.91	-7.91	-7.91	-7.82	-7.92	-7.79	-7.81	-7.73	-7.71	-7.63	-7.92	-7.92	-7.89	-7.81	-7.92	-7.82	-7.79	-7.72	-7.63	-7.55	-7.46	-7.35	-7.44	-7.36	-7.23	-7.16	-7.05	-6.98	-6.9	-6.84	-7.06	-7	-6.89	-6.8	-6.73	-6.67	-6.61	-6.55	-6.49	-6.44	-6.36	-6.31	-6.22
sim 6	-2.4	-4.53	-6.44	-7.91	-7.91	-7.91	-7.91	-7.8	-7.91	-7.92	-7.92	-7.92	-7.92	-7.92	-7.92	-7.92	-7.92	-7.92	-7.92	-7.92	-7.92	-7.92	-7.92	-7.92	-7.92	-7.92	-7.92	-7.92	-7.92	-7.92	-7.92	-7.92	-7.92	-7.92	-7.92	-7.92	-7.92	-7.84	-7.92	-7.85	-7.92	-7.92	-7.92	-7.92	-7.92	-7.92	-7.79	-7.72	-7.6
sim 7	-2.4	-4.53	-6.44	-7.91	-7.91	-7.91	-7.91	-7.91	-7.91	-7.92	-7.92	-7.92	-7.92	-7.92	-7.92	-7.92	-7.92	-7.92	-7.82	-7.92	-7.84	-7.87	-7.78	-7.92	-7.92	-7.92	-7.83	-7.92	-7.92	-7.84	-7.81	-7.72	-7.75	-7.65	-7.68	-7.6	-7.46	-7.92	-7.92	-7.83	-7.92	-7.92	-7.92	-7.92	-7.92	-7.85	-7.92	-7.84	-7.75
sim 8	-2.4	-4.53	-6.31	-6.22	-7.91	-7.91	-7.91	-7.91	-7.91	-7.92	-7.92	-7.92	-7.92	-7.92	-7.92	-7.92	-7.92	-7.92	-7.92	-7.92	-7.92	-7.92	-7.92	-7.92	-7.92	-7.92	-7.92	-7.92	-7.92	-7.92	-7.92	-7.92	-7.92	-7.81	-7.92	-7.92	-7.92	-7.92	-7.83	-7.92	-7.92	-7.8	-7.67	-7.6	-7.92	-7.79	-7.67	-7.92	-7.92
sim 9	-0.64	-2.97	-3.69	-5.68	-7.46	-7.91	-7.91	-7.91	-7.91	-7.91	-7.92	-7.92	-7.92	-7.92	-7.92	-7.79	-7.92	-7.84	-7.92	-7.92	-7.92	-7.92	-7.78	-7.92	-7.92	-7.92	-7.92	-7.92	-7.92	-7.89	-7.81	-7.72	-7.92	-7.92	-7.92	-7.92	-7.92	-7.92	-7.92	-7.92	-7.92	-7.92	-7.83	-7.73	-7.64	-7.91	-7.92	-7.85	-7.92
sim 10	-0.48	-0.48	-0.47	-0.47	-2.81	-4.9	-6.76	-7.91	-7.91	-7.91	-7.91	-7.91	-7.91	-7.82	-7.92	-7.92	-7.92	-7.92	-7.92	-7.92	-7.92	-7.92	-7.92	-7.92	-7.92	-7.92	-7.92	-7.92	-7.92	-7.92	-7.92	-7.92	-7.92	-7.92	-7.92	-7.92	-7.92	-7.92	-7.92	-7.92	-7.92	-7.85	-7.76	-7.67	-7.92	-7.92	-7.92	-7.9	-7.78
count	10	10	10	10	10	10	10	10	10	10	10	10	10	10	10	10	10	10	10	10	10	10	10	10	10	10	10	10	10	10	10	10	10	10	10	10	10	10	10	10	10	10	10	10	10	10	10	10	10
mean	-2.032	-3.88	-5.475	-6.725	-7.355	-7.609	-7.795	-7.899	-7.899	-7.881	-7.884	-7.906	-7.908	-7.891	-7.899	-7.875	-7.909	-7.892	-7.873	-7.873	-7.912	-7.905	-7.869	-7.9	-7.891	-7.855	-7.828	-7.826	-7.84	-7.828	-7.771	-7.729	-7.752	-7.728	-7.715	-7.686	-7.667	-7.693	-7.666	-7.624	-7.739	-7.694	-7.629	-7.574	-7.594	-7.562	-7.543	-7.512	-7.449
sd	0.776728	1.30823	1.95925	2.34237	1.6032	0.951846	0.363662	0.0347851	0.0347851	0.0834599	0.110373	0.0408792	0.0345768	0.064713	0.0664078	0.0952482	0.0347851	0.0654557	0.107708	0.115282	0.0252982	0.0337474	0.0667416	0.0632456	0.0917061	0.11607	0.15054	0.187451	0.16	0.173192	0.214603	0.240252	0.288205	0.313716	0.345422	0.371639	0.335196	0.364906	0.405961	0.436888	0.404542	0.42322	0.431392	0.443576	0.487789	0.507145	0.535746	0.556074	0.578628
serr	0.245623	0.413699	0.61957	0.740724	0.506976	0.301	0.115	0.011	0.011	0.0263923	0.034903	0.0129271	0.0109341	0.0204641	0.021	0.0301201	0.011	0.0206989	0.0340604	0.0364555	0.008	0.0106719	0.0211056	0.02	0.029	0.0367045	0.0476049	0.0592771	0.0505964	0.0547682	0.0678634	0.0759744	0.0911385	0.0992057	0.109232	0.117523	0.105998	0.115394	0.128376	0.138156	0.127927	0.133834	0.136418	0.140271	0.154252	0.160373	0.169418	0.175846	0.182978
	Female absent
	Warning
	Session 1																				Session 2																				Session 3
	1	2	3	4	5	6	7	8	9	10	11	12	13	14	15	16	17	18	19	20	1	2	3	4	5	6	7	8	9	10	11	12	13	14	15	16	17	18	19	20	1	2	3	4	5	6	7	8	9
sim 1	-2.4	-4.53	-6.44	-7.91	-7.91	-7.91	-7.91	-7.91	-7.91	-7.91	-7.91	-7.91	-7.83	-7.85	-7.91	-7.91	-7.91	-7.76	-7.68	-7.6	-7.91	-7.91	-7.91	-7.81	-7.71	-7.63	-7.91	-7.83	-7.7	-7.61	-7.52	-7.39	-7.42	-7.33	-7.2	-7.08	-7	-6.93	-6.84	-6.77	-7.5	-7.47	-7.38	-7.3	-7.2	-7.07	-6.99	-6.92	-6.83
sim 2	-2.4	-4.53	-6.13	-6.06	-7.79	-7.91	-7.8	-7.91	-7.91	-7.91	-7.91	-7.91	-7.91	-7.83	-7.91	-7.91	-7.81	-7.78	-7.91	-7.91	-7.91	-7.83	-7.71	-7.63	-7.52	-7.44	-7.36	-7.28	-7.17	-7.26	-7.19	-7.09	-7	-6.9	-7.06	-6.97	-6.89	-6.82	-6.71	-6.61	-6.54	-6.44	-6.38	-6.31	-6.21	-6.11	-6.04	-5.97	-5.91
sim 3	-2.4	-4.53	-4.85	-6.71	-7.91	-7.91	-7.91	-7.91	-7.91	-7.91	-7.91	-7.91	-7.91	-7.91	-7.91	-7.91	-7.91	-7.91	-7.91	-7.91	-7.91	-7.91	-7.91	-7.91	-7.91	-7.91	-7.78	-7.7	-7.83	-7.75	-7.83	-7.91	-7.91	-7.91	-7.91	-7.91	-7.91	-7.81	-7.91	-7.91	-7.91	-7.91	-7.8	-7.66	-7.52	-7.44	-7.35	-7.25	-7.16
sim 4	-2.4	-4.53	-6.44	-7.91	-7.91	-7.91	-7.91	-7.91	-7.91	-7.91	-7.91	-7.91	-7.91	-7.91	-7.91	-7.91	-7.91	-7.91	-7.91	-7.91	-7.8	-7.71	-7.63	-7.66	-7.58	-7.45	-7.37	-7.29	-7.21	-7.12	-7.03	-7.91	-7.91	-7.81	-7.73	-7.7	-7.61	-7.51	-7.43	-7.33	-7.91	-7.91	-7.91	-7.91	-7.81	-7.73	-7.58	-7.47	-7.38
sim 5	-2.4	-4.53	-6.44	-7.91	-7.91	-7.91	-7.91	-7.91	-7.91	-7.91	-7.91	-7.91	-7.91	-7.91	-7.91	-7.91	-7.91	-7.88	-7.79	-7.91	-7.91	-7.78	-7.91	-7.91	-7.91	-7.91	-7.91	-7.81	-7.91	-7.82	-7.91	-7.91	-7.83	-7.71	-7.74	-7.59	-7.46	-7.38	-7.24	-7.14	-7.91	-7.8	-7.76	-7.65	-7.5	-7.41	-7.3	-7.22	-7.13
sim 6	-2.4	-4.53	-6.44	-7.91	-7.91	-7.91	-7.91	-7.91	-7.91	-7.91	-7.91	-7.81	-7.68	-7.57	-7.91	-7.91	-7.78	-7.91	-7.91	-7.91	-7.91	-7.81	-7.91	-7.91	-7.8	-7.71	-7.91	-7.81	-7.91	-7.81	-7.71	-7.63	-7.52	-7.42	-7.33	-7.24	-7.22	-7.13	-7.04	-6.96	-7.41	-7.61	-7.51	-7.42	-7.31	-7.23	-7.16	-7.06	-6.96
sim 7	-2.4	-4.53	-6.44	-7.91	-7.91	-7.91	-7.91	-7.91	-7.91	-7.91	-7.91	-7.91	-7.8	-7.71	-7.91	-7.91	-7.91	-7.91	-7.91	-7.91	-7.91	-7.91	-7.83	-7.74	-7.66	-7.91	-7.91	-7.91	-7.91	-7.91	-7.91	-7.91	-7.8	-7.68	-7.76	-7.68	-7.6	-7.74	-7.7	-7.89	-7.91	-7.88	-7.91	-7.88	-7.79	-7.64	-7.56	-7.45	-7.37
sim 8	-2.4	-3.36	-3.31	-3.6	-5.6	-7.39	-7.91	-7.91	-7.91	-7.91	-7.91	-7.91	-7.91	-7.91	-7.91	-7.91	-7.91	-7.91	-7.91	-7.91	-7.91	-7.91	-7.91	-7.91	-7.81	-7.7	-7.91	-7.91	-7.91	-7.91	-7.91	-7.91	-7.91	-7.91	-7.81	-7.91	-7.91	-7.91	-7.91	-7.91	-7.91	-7.91	-7.91	-7.91	-7.91	-7.83	-7.91	-7.81	-7.73
sim 9	-2.4	-4.53	-6.44	-7.91	-7.91	-7.91	-7.91	-7.78	-7.7	-7.91	-7.78	-7.68	-7.6	-7.49	-7.91	-7.91	-7.82	-7.67	-7.91	-7.91	-7.91	-7.91	-7.91	-7.91	-7.91	-7.91	-7.91	-7.91	-7.91	-7.83	-7.7	-7.6	-7.51	-7.4	-7.29	-7.15	-7.03	-7.07	-7	-6.92	-6.8	-6.73	-6.64	-6.55	-6.45	-6.35	-6.28	-6.2	-6.11
sim 10	-2.4	-4.53	-6.44	-6.34	-7.91	-7.91	-7.91	-7.91	-7.91	-7.91	-7.91	-7.91	-7.91	-7.91	-7.91	-7.91	-7.91	-7.81	-7.68	-7.91	-7.91	-7.91	-7.91	-7.76	-7.91	-7.91	-7.91	-7.91	-7.91	-7.91	-7.91	-7.91	-7.91	-7.91	-7.91	-7.91	-7.82	-7.7	-7.57	-7.45	-7.76	-7.67	-7.59	-7.48	-7.4	-7.32	-7.24	-7.16	-7.06
count	10	10	10	10	10	10	10	10	10	10	10	10	10	10	10	10	10	10	10	10	10	10	10	10	10	10	10	10	10	10	10	10	10	10	10	10	10	10	10	10	10	10	10	10	10	10	10	10	10
mean	-2.4	-4.413	-5.937	-7.017	-7.667	-7.858	-7.899	-7.897	-7.889	-7.91	-7.897	-7.877	-7.837	-7.8	-7.91	-7.91	-7.878	-7.845	-7.852	-7.879	-7.899	-7.859	-7.854	-7.815	-7.772	-7.748	-7.788	-7.736	-7.737	-7.693	-7.662	-7.717	-7.672	-7.598	-7.574	-7.514	-7.445	-7.4	-7.335	-7.289	-7.556	-7.533	-7.479	-7.407	-7.31	-7.213	-7.141	-7.051	-6.964
sd	4.68111e-16	0.369986	1.04833	1.41142	0.727248	0.164438	0.0347851	0.0411096	0.0664078	1.87244e-15	0.0411096	0.076019	0.11265	0.156702	1.87244e-15	1.87244e-15	0.052451	0.0854075	0.0980703	0.0980306	0.0347851	0.0724875	0.101893	0.11158	0.147256	0.192227	0.226608	0.246991	0.29605	0.282019	0.319785	0.287675	0.304113	0.331019	0.318371	0.369721	0.387793	0.392343	0.434952	0.489568	0.505134	0.525591	0.545088	0.558531	0.566706	0.569035	0.5788	0.567733	0.563525
serr	1.4803e-16	0.117	0.331512	0.446331	0.229976	0.052	0.011	0.013	0.021	5.92119e-16	0.013	0.0240393	0.035623	0.0495536	5.92119e-16	5.92119e-16	0.0165865	0.0270082	0.0310125	0.031	0.011	0.0229226	0.0322215	0.0352846	0.0465666	0.0607874	0.0716597	0.0781053	0.0936192	0.0891821	0.101125	0.0909707	0.0961688	0.104677	0.100678	0.116916	0.122631	0.12407	0.137544	0.154815	0.159737	0.166206	0.172372	0.176623	0.179208	0.179945	0.183033	0.179533	0.178202
	Male present
	Warning
	Session 1																				Session 2																				Session 3
	1	2	3	4	5	6	7	8	9	10	11	12	13	14	15	16	17	18	19	20	1	2	3	4	5	6	7	8	9	10	11	12	13	14	15	16	17	18	19	20	1	2	3	4	5	6	7	8	9
sim 1	-3.78	-3.78	-3.79	-3.79	-3.8	-3.8	-3.51	-3.81	-3.81	-3.81	-3.81	-3.82	-3.82	-3.82	-3.82	-3.83	-3.64	-3.49	-3.33	-3.83	-3.82	-3.82	-3.67	-3.82	-3.83	-3.66	-3.83	-3.65	-3.65	-3.83	-3.84	-3.66	-3.84	-3.84	-3.84	-3.84	-3.84	-3.84	-3.84	-3.85	-3.83	-3.83	-3.82	-3.84	-3.7	-3.84	-3.58	-3.84	-3.58
sim 2	-3.78	-3.78	-3.79	-3.79	-3.8	-3.8	-3.8	-3.81	-3.81	-3.78	-3.46	-3.32	-3.65	-3.82	-3.83	-3.83	-3.83	-3.83	-3.83	-3.83	-3.82	-3.82	-3.82	-3.83	-3.66	-3.83	-3.83	-3.83	-3.83	-3.84	-3.84	-3.84	-3.84	-3.84	-3.7	-3.58	-3.75	-3.84	-3.84	-3.85	-3.83	-3.83	-3.83	-3.84	-3.84	-3.84	-3.84	-3.84	-3.84
sim 3	-3.78	-3.78	-3.79	-3.61	-3.8	-3.8	-3.8	-3.81	-3.81	-3.81	-3.82	-3.82	-3.82	-3.82	-3.82	-3.83	-3.83	-3.83	-3.83	-3.61	-3.82	-3.63	-3.82	-3.83	-3.83	-3.69	-3.83	-3.67	-3.38	-3.23	-3.12	-3.19	-3.84	-3.84	-3.84	-3.84	-3.84	-3.84	-3.84	-3.55	-3.83	-3.57	-3.83	-3.53	-3.84	-3.84	-3.84	-3.84	-3.62
sim 4	-3.78	-3.78	-3.79	-3.79	-3.8	-3.8	-3.8	-3.81	-3.81	-3.81	-3.82	-3.82	-3.82	-3.82	-3.82	-3.83	-3.83	-3.83	-3.61	-3.84	-3.82	-3.82	-3.82	-3.83	-3.83	-3.83	-3.83	-3.83	-3.83	-3.57	-3.59	-3.47	-3.84	-3.66	-3.42	-3.84	-3.84	-3.84	-3.84	-3.85	-3.83	-3.65	-3.8	-3.84	-3.84	-3.84	-3.84	-3.84	-3.84
sim 5	-3.78	-3.78	-3.79	-3.79	-3.8	-3.8	-3.8	-3.81	-3.81	-3.81	-3.82	-3.82	-3.82	-3.82	-3.82	-3.83	-3.83	-3.83	-3.83	-3.83	-3.82	-3.82	-3.82	-3.83	-3.81	-3.83	-3.69	-3.83	-3.67	-3.84	-3.84	-3.84	-3.84	-3.84	-3.84	-3.84	-3.84	-3.84	-3.85	-3.85	-3.83	-3.83	-3.83	-3.84	-3.84	-3.84	-3.84	-3.58	-3.39
sim 6	-3.78	-3.78	-3.6	-3.42	-3.26	-3.58	-3.8	-3.81	-3.81	-3.81	-3.81	-3.82	-3.82	-3.82	-3.82	-3.83	-3.83	-3.83	-3.83	-3.83	-3.82	-3.82	-3.82	-3.83	-3.83	-3.83	-3.56	-3.83	-3.83	-3.84	-3.84	-3.66	-3.53	-3.3	-3.84	-3.84	-3.84	-3.84	-3.84	-3.85	-3.83	-3.83	-3.83	-3.84	-3.84	-3.84	-3.84	-3.84	-3.69
sim 7	-3.78	-3.78	-3.79	-3.79	-3.8	-3.8	-3.8	-3.81	-3.81	-3.81	-3.82	-3.82	-3.82	-3.83	-3.82	-3.83	-3.83	-3.83	-3.83	-3.83	-3.82	-3.82	-3.82	-3.67	-3.83	-3.83	-3.83	-3.83	-3.83	-3.84	-3.84	-3.84	-3.84	-3.84	-3.84	-3.84	-3.84	-3.84	-3.85	-3.85	-3.83	-3.83	-3.83	-3.68	-3.84	-3.84	-3.84	-3.84	-3.84
sim 8	-3.78	-3.78	-3.79	-3.79	-3.8	-3.8	-3.8	-3.81	-3.81	-3.81	-3.82	-3.82	-3.82	-3.82	-3.82	-3.83	-3.83	-3.83	-3.83	-3.83	-3.82	-3.82	-3.82	-3.83	-3.83	-3.83	-3.83	-3.83	-3.83	-3.84	-3.84	-3.84	-3.84	-3.7	-3.54	-3.84	-3.84	-3.84	-3.85	-3.85	-3.84	-3.83	-3.83	-3.84	-3.84	-3.84	-3.84	-3.84	-3.84
sim 9	-3.78	-3.78	-3.79	-3.79	-3.8	-3.54	-3.8	-3.81	-3.81	-3.81	-3.81	-3.82	-3.82	-3.82	-3.82	-3.83	-3.6	-3.83	-3.83	-3.83	-3.82	-3.82	-3.82	-3.83	-3.83	-3.83	-3.83	-3.83	-3.83	-3.84	-3.84	-3.84	-3.84	-3.84	-3.84	-3.84	-3.84	-3.84	-3.85	-3.85	-3.83	-3.83	-3.83	-3.84	-3.84	-3.84	-3.84	-3.84	-3.84
sim 10	-3.78	-3.78	-3.79	-3.79	-3.8	-3.8	-3.8	-3.81	-3.81	-3.81	-3.82	-3.82	-3.82	-3.82	-3.82	-3.83	-3.83	-3.83	-3.83	-3.83	-3.82	-3.82	-3.82	-3.83	-3.83	-3.83	-3.83	-3.83	-3.83	-3.84	-3.84	-3.84	-3.84	-3.84	-3.84	-3.55	-3.84	-3.84	-3.85	-3.85	-3.83	-3.83	-3.83	-3.84	-3.84	-3.84	-3.84	-3.84	-3.84
count	10	10	10	10	10	10	10	10	10	10	10	10	10	10	10	10	10	10	10	10	10	10	10	10	10	10	10	10	10	10	10	10	10	10	10	10	10	10	10	10	10	10	10	10	10	10	10	10	10
mean	-3.78	-3.78	-3.771	-3.735	-3.746	-3.752	-3.771	-3.81	-3.81	-3.807	-3.781	-3.77	-3.803	-3.821	-3.821	-3.83	-3.788	-3.796	-3.758	-3.809	-3.82	-3.801	-3.805	-3.813	-3.811	-3.799	-3.789	-3.796	-3.751	-3.751	-3.743	-3.702	-3.809	-3.754	-3.754	-3.785	-3.831	-3.84	-3.845	-3.82	-3.831	-3.786	-3.826	-3.793	-3.826	-3.84	-3.814	-3.814	-3.732
sd	4.68111e-16	4.68111e-16	0.0600833	0.124298	0.170763	0.101631	0.0917061	0	0	0.00948683	0.112886	0.158114	0.0537587	0.00316228	0.00316228	9.36222e-16	0.0890443	0.107517	0.165516	0.0699921	4.68111e-16	0.0600833	0.0474342	0.0503433	0.053427	0.0657352	0.0917061	0.0718331	0.148358	0.201629	0.232573	0.219535	0.0980306	0.17309	0.153493	0.116166	0.0284605	9.36222e-16	0.00527046	0.0948683	0.00316228	0.0946573	0.00966092	0.105204	0.0442719	9.36222e-16	0.0822192	0.0822192	0.157889
serr	1.4803e-16	1.4803e-16	0.019	0.0393065	0.054	0.0321386	0.029	0	0	0.003	0.0356978	0.05	0.017	0.001	0.001	2.96059e-16	0.0281583	0.034	0.0523408	0.0221334	1.4803e-16	0.019	0.015	0.0159199	0.0168951	0.0207873	0.029	0.0227156	0.0469148	0.0637608	0.0735459	0.069423	0.031	0.0547357	0.0485386	0.0367348	0.009	2.96059e-16	0.00166667	0.03	0.001	0.0299333	0.00305505	0.0332683	0.014	2.96059e-16	0.026	0.026	0.0499288
	Male absent
	Warning
	Session 1																				Session 2																				Session 3
	1	2	3	4	5	6	7	8	9	10	11	12	13	14	15	16	17	18	19	20	1	2	3	4	5	6	7	8	9	10	11	12	13	14	15	16	17	18	19	20	1	2	3	4	5	6	7	8	9
sim 1	-3.78	-3.78	-3.78	-3.78	-3.78	-3.78	-3.78	-3.78	-3.55	-3.78	-3.78	-3.78	-3.78	-3.78	-3.78	-3.72	-3.53	-3.32	-3.78	-3.78	-3.78	-3.78	-3.78	-3.78	-3.78	-3.78	-3.78	-3.55	-3.78	-3.51	-3.22	-3.78	-3.78	-3.57	-3.35	-3.11	-2.92	-2.74	-2.57	-2.38	-3.55	-3.78	-3.51	-3.78	-3.51	-3.78	-3.78	-3.59	-3.33
sim 2	-3.78	-3.78	-3.78	-3.78	-3.78	-3.78	-3.78	-3.57	-3.39	-3.11	-3.78	-3.78	-3.78	-3.78	-3.78	-3.78	-3.43	-3.41	-3.78	-3.47	-3.3	-3.3	-3.78	-3.47	-3.26	-3.02	-2.87	-3.78	-3.78	-3.78	-3.78	-3.78	-3.78	-3.59	-3.29	-3.78	-3.78	-3.78	-3.55	-3.78	-3.78	-3.78	-3.79	-3.78	-3.59	-3.69	-3.51	-3.78	-3.43
sim 3	-3.78	-3.78	-3.78	-3.55	-3.37	-3.2	-3.78	-3.55	-3.33	-3.78	-3.78	-3.72	-3.78	-3.78	-3.78	-3.78	-3.78	-3.78	-3.78	-3.78	-3.78	-3.55	-3.37	-3.78	-3.78	-3.78	-3.78	-3.51	-3.33	-3.78	-3.78	-3.78	-3.78	-3.78	-3.78	-3.78	-3.78	-3.78	-3.78	-3.78	-3.78	-3.78	-3.78	-3.78	-3.72	-3.78	-3.78	-3.78	-3.59
sim 4	-3.48	-3.78	-3.47	-3.78	-3.78	-3.78	-3.78	-3.78	-3.78	-3.72	-3.78	-3.78	-3.78	-3.78	-3.78	-3.78	-3.78	-3.78	-3.78	-3.78	-3.78	-3.78	-3.59	-3.78	-3.78	-3.78	-3.78	-3.78	-3.78	-3.78	-3.78	-3.78	-3.43	-3.78	-3.78	-3.78	-3.78	-3.78	-3.78	-3.78	-3.78	-3.78	-3.78	-3.55	-3.78	-3.78	-3.78	-3.78	-3.78
sim 5	-3.78	-3.78	-3.78	-3.78	-3.78	-3.78	-3.78	-3.78	-3.78	-3.78	-3.78	-3.78	-3.78	-3.47	-3.29	-3.78	-3.78	-3.59	-3.78	-3.78	-3.78	-3.59	-3.69	-3.35	-3.78	-3.78	-3.78	-3.78	-3.78	-3.78	-3.78	-3.78	-3.78	-3.78	-3.78	-3.78	-3.78	-3.51	-3.78	-3.78	-3.78	-3.78	-3.78	-3.78	-3.78	-3.78	-3.78	-3.78	-3.78
sim 6	-3.78	-3.78	-3.78	-3.78	-3.78	-3.78	-3.78	-3.47	-3.22	-3.78	-3.78	-3.78	-3.78	-3.78	-3.78	-3.78	-3.78	-3.78	-3.78	-3.78	-3.78	-3.78	-3.78	-3.78	-3.78	-3.78	-3.55	-3.78	-3.51	-3.78	-3.72	-3.78	-3.78	-3.78	-3.78	-3.78	-3.55	-3.78	-3.78	-3.78	-3.78	-3.78	-3.55	-3.33	-3.78	-3.47	-3.59	-3.78	-3.47
sim 7	-3.78	-3.78	-3.78	-3.78	-3.78	-3.78	-3.78	-3.78	-3.78	-3.78	-3.78	-3.78	-3.78	-3.78	-3.78	-3.55	-3.37	-3.78	-3.78	-3.78	-3.78	-3.78	-3.78	-3.43	-3.19	-3.03	-3.05	-3.66	-3.75	-3.44	-3.78	-3.78	-3.78	-3.78	-3.78	-3.79	-3.58	-3.78	-3.78	-3.51	-3.78	-3.51	-3.33	-3.13	-2.9	-2.69	-2.43	-3.78	-3.59
sim 8	-3.78	-3.78	-3.78	-3.78	-3.78	-3.78	-3.78	-3.78	-3.78	-3.78	-3.78	-3.78	-3.43	-3.78	-3.47	-3.22	-3.07	-3.78	-3.78	-3.78	-3.78	-3.78	-3.78	-3.51	-3.33	-3.78	-3.78	-3.72	-3.78	-3.78	-3.78	-3.78	-3.78	-3.57	-3.78	-3.78	-3.59	-3.41	-3.79	-3.51	-3.78	-3.78	-3.55	-3.78	-3.78	-3.59	-3.78	-3.78	-3.59
sim 9	-3.78	-3.78	-3.78	-3.78	-3.78	-3.78	-3.78	-3.78	-3.43	-3.15	-3.78	-3.78	-3.78	-3.78	-3.78	-3.78	-3.78	-3.78	-3.78	-3.78	-3.78	-3.78	-3.78	-3.78	-3.78	-3.78	-3.78	-3.78	-3.78	-3.78	-3.78	-3.78	-3.78	-3.78	-3.78	-3.78	-3.78	-3.43	-3.78	-3.78	-3.78	-3.78	-3.78	-3.78	-3.55	-3.78	-3.79	-3.48	-3.19
sim 10	-3.78	-3.78	-3.78	-3.78	-3.78	-3.51	-3.22	-3.06	-2.87	-3.78	-3.78	-3.78	-3.78	-3.78	-3.78	-3.78	-3.78	-3.78	-3.78	-3.78	-3.78	-3.78	-3.78	-3.78	-3.78	-3.78	-3.78	-3.78	-3.78	-3.78	-3.78	-3.78	-3.78	-3.78	-3.78	-3.59	-3.78	-3.78	-3.59	-3.26	-3.78	-3.78	-3.78	-3.57	-3.78	-3.78	-3.78	-3.78	-3.78
count	10	10	10	10	10	10	10	10	10	10	10	10	10	10	10	10	10	10	10	10	10	10	10	10	10	10	10	10	10	10	10	10	10	10	10	10	10	10	10	10	10	10	10	10	10	10	10	10	10
mean	-3.75	-3.78	-3.749	-3.757	-3.739	-3.695	-3.724	-3.633	-3.491	-3.644	-3.78	-3.774	-3.745	-3.749	-3.7	-3.695	-3.608	-3.678	-3.78	-3.749	-3.732	-3.69	-3.711	-3.644	-3.624	-3.629	-3.593	-3.712	-3.705	-3.719	-3.718	-3.78	-3.745	-3.719	-3.688	-3.695	-3.632	-3.577	-3.618	-3.534	-3.757	-3.753	-3.663	-3.626	-3.617	-3.612	-3.6	-3.731	-3.553
sd	0.0948683	4.68111e-16	0.0980306	0.0727324	0.129653	0.19352	0.177088	0.234618	0.304866	0.271711	4.68111e-16	0.0189737	0.11068	0.0980306	0.173909	0.181919	0.249747	0.17656	4.68111e-16	0.0980306	0.151789	0.162754	0.135273	0.179951	0.253342	0.318345	0.343869	0.104115	0.156365	0.129653	0.175992	4.68111e-16	0.11068	0.09837	0.194468	0.214178	0.268651	0.333635	0.378705	0.443601	0.0727324	0.0853815	0.164793	0.232102	0.273701	0.34094	0.422637	0.106505	0.200613
serr	0.03	1.4803e-16	0.031	0.023	0.041	0.0611964	0.056	0.0741927	0.0964071	0.0859224	1.4803e-16	0.006	0.035	0.031	0.0549949	0.0575278	0.0789768	0.0558331	1.4803e-16	0.031	0.048	0.0514674	0.0427772	0.0569054	0.0801138	0.100669	0.108741	0.0329242	0.0494469	0.041	0.0556537	1.4803e-16	0.035	0.0311073	0.0614962	0.067729	0.0849549	0.105505	0.119757	0.140279	0.023	0.027	0.0521121	0.0733969	0.0865518	0.107815	0.13365	0.0336799	0.0634394
[truncated: 431 more columns]

## Sheet: Fig15A and C
	Female present
	Warning
	Session 1																				Session 2																				Session 3
	1	2	3	4	5	6	7	8	9	10	11	12	13	14	15	16	17	18	19	20	1	2	3	4	5	6	7	8	9	10	11	12	13	14	15	16	17	18	19	20	1	2	3	4	5	6	7	8	9
sim 1	-2.4	-4.53	-6.44	-7.91	-7.91	-7.91	-7.87	-7.91	-7.91	-7.91	-7.91	-7.91	-7.91	-7.91	-7.91	-7.91	-7.91	-7.91	-7.91	-7.91	-7.91	-7.91	-7.91	-7.91	-7.91	-7.79	-7.91	-7.91	-7.77	-7.91	-7.91	-7.91	-7.91	-7.78	-7.86	-7.91	-7.82	-7.7	-7.56	-7.47	-7.91	-7.91	-7.78	-7.68	-7.91	-7.77	-7.91	-7.81	-7.72
sim 2	-2.4	-4.53	-6.44	-6.32	-7.91	-7.91	-7.91	-7.91	-7.91	-7.91	-7.91	-7.91	-7.91	-7.91	-7.91	-7.91	-7.81	-7.91	-7.91	-7.91	-7.91	-7.91	-7.91	-7.81	-7.91	-7.91	-7.91	-7.8	-7.91	-7.91	-7.91	-7.91	-7.87	-7.91	-7.91	-7.91	-7.91	-7.8	-7.91	-7.91	-7.91	-7.91	-7.9	-7.9	-7.9	-7.75	-7.9	-7.81	-7.72
sim 3	-2.4	-4.53	-6.44	-7.91	-7.91	-7.91	-7.91	-7.91	-7.91	-7.91	-7.91	-7.91	-7.91	-7.91	-7.91	-7.91	-7.91	-7.91	-7.91	-7.91	-7.91	-7.91	-7.91	-7.91	-7.91	-7.91	-7.91	-7.91	-7.91	-7.91	-7.91	-7.91	-7.91	-7.91	-7.91	-7.91	-7.78	-7.8	-7.91	-7.91	-7.91	-7.9	-7.9	-7.9	-7.9	-7.9	-7.9	-7.9	-7.9
sim 4	-2.4	-4.53	-6.44	-7.91	-7.91	-7.91	-7.78	-7.91	-7.91	-7.91	-7.91	-7.91	-7.91	-7.91	-7.91	-7.91	-7.91	-7.91	-7.91	-7.91	-7.91	-7.79	-7.91	-7.91	-7.91	-7.8	-7.91	-7.91	-7.91	-7.91	-7.91	-7.91	-7.91	-7.91	-7.91	-7.91	-7.86	-7.91	-7.81	-7.69	-7.91	-7.91	-7.9	-7.9	-7.9	-7.9	-7.9	-7.9	-7.91
sim 5	-2.4	-4.53	-6.44	-7.91	-7.91	-7.83	-7.91	-7.91	-7.91	-7.91	-7.91	-7.91	-7.91	-7.91	-7.91	-7.91	-7.91	-7.91	-7.91	-7.91	-7.91	-7.91	-7.91	-7.91	-7.91	-7.91	-7.91	-7.91	-7.91	-7.91	-7.82	-7.91	-7.91	-7.8	-7.7	-7.66	-7.91	-7.82	-7.91	-7.78	-7.69	-7.59	-7.44	-7.36	-7.27	-7.19	-7.22	-7.08	-6.99
sim 6	-2.4	-4.53	-6.44	-7.91	-7.91	-7.91	-7.91	-7.91	-7.82	-7.91	-7.78	-7.91	-7.82	-7.84	-7.91	-7.91	-7.82	-7.91	-7.91	-7.79	-7.91	-7.77	-7.62	-7.51	-7.91	-7.91	-7.81	-7.91	-7.91	-7.82	-7.68	-7.6	-7.91	-7.8	-7.68	-7.58	-7.49	-7.41	-7.32	-7.23	-7.91	-7.78	-7.69	-7.61	-7.47	-7.39	-7.3	-7.2	-7.12
sim 7	-2.4	-2.42	-2.67	-4.78	-6.66	-7.91	-7.91	-7.81	-7.73	-7.91	-7.91	-7.91	-7.91	-7.76	-7.91	-7.91	-7.91	-7.91	-7.81	-7.91	-7.91	-7.91	-7.91	-7.91	-7.91	-7.91	-7.79	-7.91	-7.91	-7.91	-7.91	-7.91	-7.8	-7.7	-7.91	-7.91	-7.91	-7.91	-7.82	-7.91	-7.81	-7.72	-7.91	-7.91	-7.8	-7.71	-7.91	-7.81	-7.68
sim 8	-2.4	-4.53	-6.44	-7.91	-7.91	-7.91	-7.91	-7.91	-7.91	-7.91	-7.91	-7.91	-7.91	-7.91	-7.82	-7.71	-7.91	-7.91	-7.91	-7.91	-7.91	-7.91	-7.91	-7.91	-7.91	-7.91	-7.87	-7.76	-7.91	-7.91	-7.91	-7.91	-7.91	-7.91	-7.91	-7.91	-7.91	-7.91	-7.91	-7.91	-7.91	-7.91	-7.9	-7.9	-7.9	-7.9	-7.9	-7.9	-7.9
sim 9	-2.4	-4.53	-6.44	-7.91	-7.91	-7.91	-7.91	-7.91	-7.91	-7.91	-7.91	-7.91	-7.91	-7.91	-7.81	-7.91	-7.91	-7.91	-7.91	-7.91	-7.91	-7.91	-7.91	-7.91	-7.91	-7.8	-7.91	-7.91	-7.8	-7.91	-7.82	-7.91	-7.75	-7.62	-7.53	-7.44	-7.33	-7.91	-7.81	-7.7	-7.73	-7.62	-7.53	-7.42	-7.33	-7.23	-7.9	-7.9	-7.9
sim 10	-2.4	-4.53	-6.44	-7.91	-7.91	-7.91	-7.91	-7.91	-7.91	-7.91	-7.91	-7.91	-7.79	-7.91	-7.91	-7.91	-7.91	-7.91	-7.82	-7.91	-7.91	-7.91	-7.91	-7.91	-7.91	-7.81	-7.72	-7.59	-7.46	-7.36	-7.26	-7.15	-7.31	-7.22	-7.84	-7.91	-7.91	-7.75	-7.65	-7.56	-7.43	-7.4	-7.32	-7.22	-7.89	-7.77	-7.65	-7.51	-7.43
count	10	10	10	10	10	10	10	10	10	10	10	10	10	10	10	10	10	10	10	10	10	10	10	10	10	10	10	10	10	10	10	10	10	10	10	10	10	10	10	10	10	10	10	10	10	10	10	10	10
mean	-2.4	-4.319	-6.063	-7.438	-7.785	-7.902	-7.893	-7.9	-7.883	-7.91	-7.897	-7.91	-7.889	-7.888	-7.891	-7.89	-7.891	-7.91	-7.891	-7.898	-7.91	-7.884	-7.881	-7.86	-7.91	-7.866	-7.865	-7.852	-7.84	-7.846	-7.804	-7.803	-7.819	-7.756	-7.816	-7.805	-7.783	-7.792	-7.761	-7.707	-7.812	-7.765	-7.727	-7.68	-7.727	-7.651	-7.749	-7.682	-7.627
sd	4.68111e-16	0.667241	1.19218	1.0592	0.395285	0.0252982	0.0416467	0.0316228	0.0607454	1.87244e-15	0.0411096	1.87244e-15	0.044833	0.0500666	0.0401248	0.0632456	0.0401248	1.87244e-15	0.0401248	0.0379473	1.87244e-15	0.0550151	0.0917061	0.12693	1.87244e-15	0.056999	0.0681909	0.107166	0.14345	0.17309	0.205275	0.249268	0.187525	0.212979	0.133517	0.177028	0.205213	0.153753	0.195587	0.22993	0.15817	0.179335	0.222164	0.265204	0.261961	0.275981	0.270204	0.30976	0.337542
serr	1.4803e-16	0.211	0.377	0.334949	0.125	0.008	0.0131698	0.01	0.0192094	5.92119e-16	0.013	5.92119e-16	0.0141774	0.0158325	0.0126886	0.02	0.0126886	5.92119e-16	0.0126886	0.012	5.92119e-16	0.0173973	0.029	0.0401386	5.92119e-16	0.0180247	0.0215639	0.0338887	0.0453627	0.0547357	0.0649136	0.0788254	0.0593006	0.0673498	0.0422216	0.0559811	0.0648939	0.048621	0.0618502	0.0727102	0.0500178	0.0567108	0.0702543	0.083865	0.0828392	0.0872729	0.0854459	0.0979546	0.10674
	Female absent
	Warning
	Session 1																				Session 2																				Session 3
	1	2	3	4	5	6	7	8	9	10	11	12	13	14	15	16	17	18	19	20	1	2	3	4	5	6	7	8	9	10	11	12	13	14	15	16	17	18	19	20	1	2	3	4	5	6	7	8	9
sim 1	-2.4	-4.53	-6.44	-7.28	-7.91	-7.91	-7.91	-7.83	-7.7	-7.91	-7.91	-7.91	-7.91	-7.91	-7.91	-7.91	-7.76	-7.91	-7.88	-7.91	-7.91	-7.91	-7.91	-7.91	-7.91	-7.91	-7.91	-7.91	-7.91	-7.91	-7.91	-7.91	-7.91	-7.91	-7.81	-7.91	-7.91	-7.91	-7.8	-7.91	-7.91	-7.81	-7.89	-7.81	-7.91	-7.91	-7.91	-7.91	-7.81
sim 2	-2.4	-4.53	-6.44	-7.91	-7.91	-7.91	-7.91	-7.91	-7.78	-7.75	-7.91	-7.91	-7.91	-7.91	-7.91	-7.91	-7.78	-7.8	-7.83	-7.68	-7.91	-7.91	-7.91	-7.91	-7.88	-7.73	-7.81	-7.91	-7.77	-7.91	-7.91	-7.82	-7.79	-7.91	-7.91	-7.88	-7.91	-7.91	-7.91	-7.81	-7.91	-7.91	-7.83	-7.91	-7.82	-7.7	-7.59	-7.51	-7.43
sim 3	-2.4	-4.53	-6.44	-7.91	-7.91	-7.91	-7.91	-7.91	-7.91	-7.91	-7.91	-7.91	-7.91	-7.91	-7.91	-7.91	-7.91	-7.91	-7.91	-7.91	-7.91	-7.91	-7.91	-7.91	-7.91	-7.91	-7.91	-7.91	-7.91	-7.91	-7.91	-7.91	-7.91	-7.78	-7.91	-7.91	-7.91	-7.91	-7.91	-7.91	-7.91	-7.91	-7.76	-7.91	-7.91	-7.91	-7.83	-7.91	-7.91
sim 4	-2.4	-4.53	-6.44	-7.91	-7.91	-7.91	-7.91	-7.91	-7.91	-7.91	-7.91	-7.91	-7.91	-7.91	-7.91	-7.91	-7.91	-7.91	-7.91	-7.91	-7.91	-7.91	-7.91	-7.8	-7.91	-7.91	-7.91	-7.91	-7.91	-7.91	-7.91	-7.91	-7.91	-7.91	-7.91	-7.91	-7.91	-7.91	-7.91	-7.91	-7.8	-7.91	-7.91	-7.91	-7.91	-7.91	-7.91	-7.91	-7.91
sim 5	-2.4	-4.53	-6.44	-7.91	-7.91	-7.91	-7.91	-7.81	-7.91	-7.83	-7.91	-7.91	-7.91	-7.91	-7.91	-7.91	-7.91	-7.83	-7.91	-7.91	-7.91	-7.91	-7.8	-7.65	-7.91	-7.91	-7.8	-7.91	-7.78	-7.86	-7.76	-7.67	-7.58	-7.5	-7.47	-7.39	-7.91	-7.81	-7.91	-7.83	-7.91	-7.8	-7.68	-7.6	-7.52	-7.4	-7.3	-7.23	-7.33
sim 6	-2.4	-4.53	-6.44	-6.87	-7.91	-7.91	-7.91	-7.91	-7.91	-7.91	-7.91	-7.91	-7.76	-7.91	-7.91	-7.91	-7.91	-7.91	-7.91	-7.91	-7.91	-7.91	-7.91	-7.91	-7.91	-7.91	-7.91	-7.91	-7.91	-7.91	-7.91	-7.91	-7.91	-7.91	-7.91	-7.88	-7.78	-7.91	-7.91	-7.91	-7.91	-7.91	-7.76	-7.91	-7.91	-7.91	-7.91	-7.91	-7.91
sim 7	-2.4	-4.53	-6.44	-7.91	-7.91	-7.91	-7.91	-7.91	-7.91	-7.91	-7.91	-7.91	-7.91	-7.91	-7.91	-7.91	-7.91	-7.91	-7.91	-7.91	-7.91	-7.91	-7.82	-7.91	-7.91	-7.91	-7.91	-7.91	-7.91	-7.91	-7.91	-7.8	-7.91	-7.83	-7.74	-7.66	-7.53	-7.62	-7.91	-7.77	-7.91	-7.76	-7.68	-7.6	-7.5	-7.59	-7.91	-7.81	-7.67
sim 8	-2.4	-4.53	-6.44	-7.91	-7.91	-7.91	-7.91	-7.91	-7.83	-7.91	-7.91	-7.91	-7.91	-7.91	-7.91	-7.91	-7.91	-7.91	-7.91	-7.91	-7.91	-7.91	-7.91	-7.91	-7.91	-7.91	-7.91	-7.91	-7.91	-7.91	-7.91	-7.91	-7.91	-7.91	-7.91	-7.91	-7.91	-7.91	-7.91	-7.76	-7.91	-7.91	-7.91	-7.91	-7.91	-7.83	-7.91	-7.8	-7.91
sim 9	-2.4	-4.53	-6.44	-7.46	-7.91	-7.91	-7.91	-7.91	-7.91	-7.91	-7.91	-7.91	-7.91	-7.91	-7.91	-7.91	-7.91	-7.91	-7.91	-7.91	-7.91	-7.91	-7.91	-7.91	-7.76	-7.91	-7.91	-7.91	-7.91	-7.91	-7.91	-7.91	-7.91	-7.91	-7.91	-7.91	-7.91	-7.82	-7.91	-7.91	-7.91	-7.91	-7.91	-7.91	-7.91	-7.91	-7.91	-7.91	-7.76
sim 10	-2.4	-4.53	-6.44	-7.91	-7.91	-7.91	-7.91	-7.91	-7.83	-7.91	-7.91	-7.91	-7.91	-7.91	-7.91	-7.91	-7.91	-7.91	-7.91	-7.91	-7.91	-7.91	-7.91	-7.91	-7.91	-7.91	-7.91	-7.91	-7.91	-7.83	-7.91	-7.78	-7.86	-7.91	-7.91	-7.91	-7.91	-7.91	-7.91	-7.91	-7.91	-7.91	-7.91	-7.91	-7.91	-7.91	-7.91	-7.91	-7.91
count	10	10	10	10	10	10	10	10	10	10	10	10	10	10	10	10	10	10	10	10	10	10	10	10	10	10	10	10	10	10	10	10	10	10	10	10	10	10	10	10	10	10	10	10	10	10	10	10	10
mean	-2.4	-4.53	-6.44	-7.698	-7.91	-7.91	-7.91	-7.892	-7.86	-7.886	-7.91	-7.91	-7.895	-7.91	-7.91	-7.91	-7.882	-7.891	-7.899	-7.887	-7.91	-7.91	-7.89	-7.873	-7.892	-7.892	-7.889	-7.91	-7.883	-7.897	-7.895	-7.853	-7.86	-7.848	-7.839	-7.827	-7.859	-7.862	-7.899	-7.863	-7.899	-7.874	-7.824	-7.838	-7.821	-7.798	-7.809	-7.781	-7.755
sd	4.68111e-16	0	9.36222e-16	0.369919	1.87244e-15	1.87244e-15	1.87244e-15	0.038239	0.0736357	0.0539959	1.87244e-15	1.87244e-15	0.0474342	1.87244e-15	1.87244e-15	1.87244e-15	0.0592171	0.0406749	0.0260128	0.0727324	1.87244e-15	1.87244e-15	0.0424264	0.0856414	0.0473286	0.056921	0.0443346	1.87244e-15	0.0569698	0.0283039	0.0474342	0.0831398	0.10583	0.130367	0.14224	0.171856	0.122606	0.0937846	0.0347851	0.0636047	0.0347851	0.0592921	0.0964019	0.129254	0.166363	0.178749	0.20518	0.23048	0.215161
serr	1.4803e-16	0	2.96059e-16	0.116979	5.92119e-16	5.92119e-16	5.92119e-16	0.0120922	0.0232857	0.017075	5.92119e-16	5.92119e-16	0.015	5.92119e-16	5.92119e-16	5.92119e-16	0.0187261	0.0128625	0.00822598	0.023	5.92119e-16	5.92119e-16	0.0134164	0.0270822	0.0149666	0.018	0.0140198	5.92119e-16	0.0180154	0.00895048	0.015	0.0262911	0.0334664	0.0412257	0.0449802	0.0543456	0.0387714	0.0296573	0.011	0.0201136	0.011	0.0187498	0.030485	0.0408738	0.0526086	0.0565253	0.0648837	0.0728842	0.06804
	Male present
	Warning
	Session 1																				Session 2																				Session 3
	1	2	3	4	5	6	7	8	9	10	11	12	13	14	15	16	17	18	19	20	1	2	3	4	5	6	7	8	9	10	11	12	13	14	15	16	17	18	19	20	1	2	3	4	5	6	7	8	9
sim 1	-3.78	-3.78	-3.77	-3.77	-3.77	-3.77	-3.76	-3.76	-3.76	-3.76	-3.76	-3.75	-3.75	-3.75	-3.75	-3.75	-3.75	-3.75	-3.76	-3.74	-3.74	-3.74	-3.74	-3.74	-3.74	-3.74	-3.74	-3.74	-3.74	-3.74	-3.74	-3.73	-3.73	-3.73	-3.73	-3.73	-3.73	-3.73	-3.73	-3.73	-3.73	-3.73	-3.46	-3.73	-3.73	-3.73	-3.73	-3.73	-3.73
sim 2	-3.78	-3.78	-3.77	-3.77	-3.77	-3.77	-3.76	-3.56	-3.76	-3.78	-3.76	-3.75	-3.75	-3.75	-3.75	-3.75	-3.75	-3.75	-3.75	-3.74	-3.48	-3.74	-3.74	-3.74	-3.74	-3.74	-3.74	-3.74	-3.74	-3.74	-3.74	-3.74	-3.73	-3.73	-3.73	-3.75	-3.48	-3.74	-3.75	-3.75	-3.73	-3.73	-3.73	-3.73	-3.5	-3.73	-3.73	-3.73	-3.73
sim 3	-3.78	-3.78	-3.77	-3.77	-3.77	-3.77	-3.76	-3.76	-3.76	-3.76	-3.76	-3.75	-3.75	-3.75	-3.75	-3.75	-3.75	-3.75	-3.74	-3.74	-3.74	-3.74	-3.74	-3.74	-3.74	-3.74	-3.74	-3.74	-3.74	-3.76	-3.49	-3.74	-3.73	-3.73	-3.73	-3.73	-3.73	-3.73	-3.73	-3.73	-3.73	-3.73	-3.73	-3.73	-3.73	-3.73	-3.38	-3.73	-3.73
sim 4	-3.78	-3.78	-3.77	-3.77	-3.77	-3.45	-3.76	-3.76	-3.69	-3.76	-3.76	-3.76	-3.75	-3.75	-3.75	-3.49	-3.75	-3.75	-3.75	-3.37	-3.75	-3.74	-3.74	-3.74	-3.74	-3.74	-3.74	-3.74	-3.76	-3.74	-3.74	-3.74	-3.74	-3.74	-3.73	-3.73	-3.39	-3.1	-2.88	-3.74	-3.74	-3.73	-3.73	-3.73	-3.73	-3.73	-3.73	-3.73	-3.73
sim 5	-3.78	-3.78	-3.77	-3.77	-3.77	-3.77	-3.76	-3.76	-3.76	-3.76	-3.76	-3.75	-3.75	-3.75	-3.75	-3.75	-3.75	-3.75	-3.75	-3.74	-3.74	-3.74	-3.74	-3.74	-3.74	-3.74	-3.74	-3.74	-3.74	-3.74	-3.74	-3.74	-3.74	-3.73	-3.73	-3.73	-3.73	-3.73	-3.73	-3.73	-3.73	-3.73	-3.73	-3.73	-3.73	-3.73	-3.73	-3.73	-3.73
sim 6	-3.78	-3.78	-3.77	-3.77	-3.77	-3.77	-3.76	-3.76	-3.78	-3.76	-3.76	-3.75	-3.75	-3.75	-3.75	-3.75	-3.75	-3.75	-3.74	-3.74	-3.74	-3.74	-3.74	-3.74	-3.74	-3.47	-3.74	-3.74	-3.74	-3.74	-3.74	-3.74	-3.74	-3.74	-3.73	-3.73	-3.73	-3.73	-3.5	-3.74	-3.73	-3.73	-3.73	-3.64	-3.73	-3.73	-3.73	-3.73	-3.73
sim 7	-2.33	-3.78	-3.78	-3.77	-3.77	-3.77	-3.76	-3.76	-3.76	-3.76	-3.76	-3.75	-3.75	-3.75	-3.46	-3.76	-3.75	-3.75	-3.75	-3.74	-3.75	-3.49	-3.28	-3.05	-3.74	-3.74	-3.47	-3.74	-3.74	-3.74	-3.74	-3.47	-3.18	-3.74	-3.74	-3.74	-3.74	-3.73	-3.73	-3.73	-3.73	-3.73	-3.73	-3.73	-3.73	-3.73	-3.73	-3.73	-3.73
sim 8	-3.78	-3.78	-3.77	-3.77	-3.53	-3.77	-3.76	-3.76	-3.76	-3.76	-3.76	-3.75	-3.75	-3.75	-3.75	-3.75	-3.75	-3.75	-3.74	-3.74	-3.41	-3.74	-3.51	-3.74	-3.74	-3.74	-3.74	-3.74	-3.74	-3.74	-3.74	-3.74	-3.74	-3.74	-3.74	-3.73	-3.73	-3.42	-3.73	-3.73	-3.73	-3.73	-3.73	-3.74	-3.73	-3.73	-3.5	-3.73	-3.73
sim 9	-3.78	-3.78	-3.77	-3.77	-3.77	-3.77	-3.76	-3.76	-3.76	-3.76	-3.76	-3.75	-3.75	-3.75	-3.75	-3.75	-3.75	-3.75	-3.74	-3.74	-3.74	-3.74	-3.74	-3.74	-3.74	-3.74	-3.74	-3.74	-3.39	-3.18	-2.98	-3.74	-3.74	-3.74	-3.73	-3.73	-3.73	-3.73	-3.73	-3.73	-3.73	-3.73	-3.73	-3.73	-3.73	-3.73	-3.73	-3.73	-3.73
sim 10	-3.78	-3.78	-3.77	-3.77	-3.77	-3.77	-3.48	-3.76	-3.76	-3.76	-3.76	-3.75	-3.75	-3.75	-3.75	-3.75	-3.75	-3.75	-3.75	-3.74	-3.74	-3.74	-3.74	-3.74	-3.74	-3.74	-3.74	-3.74	-3.74	-3.74	-3.74	-3.74	-3.73	-3.73	-3.73	-3.73	-3.73	-3.35	-3.03	-3.73	-3.73	-3.46	-3.1	-3.73	-3.73	-3.73	-3.73	-3.73	-3.73
count	10	10	10	10	10	10	10	10	10	10	10	10	10	10	10	10	10	10	10	10	10	10	10	10	10	10	10	10	10	10	10	10	10	10	10	10	10	10	10	10	10	10	10	10	10	10	10	10	10
mean	-3.635	-3.78	-3.771	-3.77	-3.746	-3.738	-3.732	-3.74	-3.755	-3.762	-3.76	-3.751	-3.75	-3.75	-3.721	-3.725	-3.75	-3.75	-3.747	-3.703	-3.683	-3.715	-3.671	-3.671	-3.74	-3.713	-3.713	-3.74	-3.707	-3.686	-3.639	-3.712	-3.68	-3.735	-3.732	-3.733	-3.672	-3.599	-3.554	-3.734	-3.731	-3.703	-3.64	-3.722	-3.707	-3.73	-3.672	-3.73	-3.73
sd	0.45853	4.68111e-16	0.00316228	4.68111e-16	0.0758947	0.101193	0.0885438	0.0632456	0.0236878	0.00632456	9.36222e-16	0.00316228	0	0	0.0917061	0.0826304	0	0	0.00674949	0.117004	0.126583	0.0790569	0.155238	0.218197	9.36222e-16	0.0853815	0.0853815	9.36222e-16	0.11156	0.177901	0.244515	0.0850882	0.175752	0.00527046	0.00421637	0.00674949	0.126737	0.22752	0.325924	0.00699206	0.00316228	0.0853815	0.207846	0.0289828	0.0727324	4.68111e-16	0.125503	4.68111e-16	4.68111e-16
serr	0.145	1.4803e-16	0.001	1.4803e-16	0.024	0.032	0.028	0.02	0.00749074	0.002	2.96059e-16	0.001	0	0	0.029	0.02613	0	0	0.00213437	0.037	0.0400292	0.025	0.0490906	0.069	2.96059e-16	0.027	0.027	2.96059e-16	0.0352783	0.0562573	0.0773226	0.0269072	0.0555778	0.00166667	0.00133333	0.00213437	0.0400777	0.0719483	0.103066	0.00221108	0.001	0.027	0.0657267	0.00916515	0.023	1.4803e-16	0.0396877	1.4803e-16	1.4803e-16
	Male absent
	Warning
	Session 1																				Session 2																				Session 3
	1	2	3	4	5	6	7	8	9	10	11	12	13	14	15	16	17	18	19	20	1	2	3	4	5	6	7	8	9	10	11	12	13	14	15	16	17	18	19	20	1	2	3	4	5	6	7	8	9
sim 1	-0.01	-3.78	-3.78	-3.78	-3.78	-3.78	-3.78	-3.78	-3.78	-3.78	-3.78	-3.73	-3.78	-3.78	-3.78	-3.44	-3.78	-3.78	-3.78	-3.78	-3.78	-3.78	-3.78	-3.78	-3.78	-3.78	-3.78	-3.78	-3.78	-3.78	-3.78	-3.78	-3.78	-3.55	-3.31	-3.78	-3.48	-3.78	-3.78	-3.78	-3.78	-3.78	-3.78	-3.78	-3.78	-3.78	-3.78	-3.78	-3.78
sim 2	-3.78	-3.78	-3.78	-3.78	-3.78	-3.78	-3.78	-3.78	-3.78	-3.58	-3.78	-3.51	-3.78	-3.78	-3.78	-3.78	-3.78	-3.78	-3.78	-3.78	-3.78	-3.78	-3.8	-3.78	-3.78	-3.78	-3.78	-3.59	-3.38	-3.78	-3.78	-3.78	-3.78	-3.78	-3.78	-3.78	-3.73	-3.54	-3.78	-3.58	-3.78	-3.78	-3.78	-3.59	-3.78	-3.58	-3.79	-3.52	-3.21
sim 3	-3.78	-3.78	-3.78	-3.78	-3.78	-3.78	-3.78	-3.78	-3.78	-3.78	-3.78	-3.78	-3.78	-3.78	-3.78	-3.78	-3.48	-3.78	-3.78	-3.78	-3.78	-3.78	-3.78	-3.78	-3.78	-3.78	-3.78	-3.78	-3.78	-3.78	-3.78	-3.78	-3.78	-3.78	-3.78	-3.78	-3.78	-3.78	-3.78	-3.78	-3.78	-3.78	-3.78	-3.78	-3.59	-3.78	-3.59	-3.41	-3.24
sim 4	-3.78	-3.78	-3.78	-3.78	-3.78	-3.78	-3.78	-3.78	-3.78	-3.78	-3.78	-3.78	-3.74	-3.78	-3.78	-3.78	-3.78	-3.78	-3.78	-3.78	-3.45	-3.14	-3.78	-3.78	-3.78	-3.78	-3.78	-3.78	-3.78	-3.51	-3.78	-3.58	-3.78	-3.78	-3.59	-3.27	-3.78	-3.78	-3.78	-3.78	-3.78	-3.78	-3.51	-3.78	-3.78	-3.78	-3.78	-3.78	-3.78
sim 5	-3.78	-3.78	-3.78	-3.78	-3.78	-3.78	-3.78	-3.78	-3.78	-3.78	-3.78	-3.78	-3.78	-3.78	-3.78	-3.78	-3.78	-3.78	-3.78	-3.78	-3.78	-3.78	-3.78	-3.58	-3.78	-3.78	-3.78	-3.78	-3.78	-3.78	-3.78	-3.78	-3.44	-3.78	-3.78	-3.78	-3.78	-3.78	-3.78	-3.78	-3.78	-3.78	-3.78	-3.78	-3.78	-3.78	-3.78	-3.78	-3.78
sim 6	-3.78	-3.78	-3.78	-3.78	-3.78	-3.78	-3.78	-3.78	-3.78	-3.78	-3.78	-3.78	-3.78	-3.78	-3.59	-3.3	-3.78	-3.78	-3.78	-3.78	-3.78	-3.78	-3.78	-3.78	-3.78	-3.78	-3.78	-3.78	-3.78	-3.78	-3.78	-3.78	-3.78	-3.78	-3.78	-3.78	-3.78	-3.78	-3.8	-3.78	-3.78	-3.44	-3.78	-3.78	-3.78	-3.78	-3.78	-3.78	-3.55
sim 7	-3.63	-3.78	-3.78	-3.78	-3.78	-3.78	-3.78	-3.55	-3.78	-3.8	-3.57	-3.55	-3.78	-3.78	-3.78	-3.78	-3.55	-3.31	-3.78	-3.78	-3.78	-3.78	-3.78	-3.78	-3.78	-3.78	-3.78	-3.78	-3.78	-3.78	-3.78	-3.78	-3.58	-3.78	-3.78	-3.78	-3.78	-3.78	-3.48	-3.78	-3.78	-3.78	-3.44	-3.79	-3.75	-3.52	-3.78	-3.59	-3.78
sim 8	-3.78	-3.51	-3.78	-3.78	-3.78	-3.78	-3.78	-3.78	-3.78	-3.78	-3.78	-3.78	-3.78	-3.78	-3.78	-3.78	-3.78	-3.78	-3.78	-3.78	-3.78	-3.78	-3.78	-3.78	-3.78	-3.78	-3.78	-3.78	-3.58	-3.26	-3.78	-3.78	-3.78	-3.51	-3.5	-3.78	-3.78	-3.78	-3.78	-3.78	-3.78	-3.78	-3.78	-3.78	-3.78	-3.78	-3.78	-3.78	-3.78
sim 9	-3.78	-3.78	-3.78	-3.78	-3.78	-3.78	-3.78	-3.51	-3.78	-3.78	-3.78	-3.78	-3.78	-3.78	-3.78	-3.78	-3.59	-3.27	-3.78	-3.78	-3.78	-3.78	-3.78	-3.78	-3.78	-3.78	-3.78	-3.78	-3.78	-3.78	-3.78	-3.78	-3.78	-3.78	-3.78	-3.78	-3.78	-3.78	-3.78	-3.78	-3.78	-3.78	-3.78	-3.78	-3.78	-3.51	-3.3	-3.78	-3.55
sim 10	-3.78	-3.78	-3.78	-3.78	-3.78	-3.78	-3.78	-3.78	-3.8	-3.78	-3.78	-3.78	-3.78	-3.78	-3.78	-3.78	-3.78	-3.78	-3.78	-3.78	-3.78	-3.48	-3.78	-3.55	-3.38	-3.21	-3.78	-3.55	-3.3	-3.78	-3.78	-3.78	-3.78	-3.78	-3.78	-3.78	-3.59	-3.38	-3.18	-3.37	-3.2	-2.99	-2.82	-3.78	-3.78	-3.58	-3.78	-3.8	-3.78
count	10	10	10	10	10	10	10	10	10	10	10	10	10	10	10	10	10	10	10	10	10	10	10	10	10	10	10	10	10	10	10	10	10	10	10	10	10	10	10	10	10	10	10	10	10	10	10	10	10
mean	-3.388	-3.753	-3.78	-3.78	-3.78	-3.78	-3.78	-3.73	-3.782	-3.762	-3.759	-3.725	-3.776	-3.78	-3.761	-3.698	-3.708	-3.682	-3.78	-3.78	-3.747	-3.686	-3.782	-3.737	-3.74	-3.723	-3.78	-3.738	-3.672	-3.701	-3.78	-3.76	-3.726	-3.73	-3.686	-3.729	-3.726	-3.716	-3.692	-3.719	-3.722	-3.667	-3.623	-3.762	-3.758	-3.687	-3.714	-3.7	-3.623
sd	1.18784	0.0853815	4.68111e-16	4.68111e-16	4.68111e-16	4.68111e-16	4.68111e-16	0.10583	0.00632456	0.0642564	0.0664078	0.104376	0.0126491	4.68111e-16	0.0600833	0.175992	0.118865	0.206817	4.68111e-16	4.68111e-16	0.104355	0.21376	0.00632456	0.0909273	0.126491	0.18025	4.68111e-16	0.0890443	0.186714	0.176664	4.68111e-16	0.0632456	0.118528	0.10583	0.165677	0.161276	0.105114	0.140095	0.203568	0.137796	0.183412	0.26077	0.309769	0.0605163	0.0597774	0.122025	0.157424	0.140238	0.22993
serr	0.375629	0.027	1.4803e-16	1.4803e-16	1.4803e-16	1.4803e-16	1.4803e-16	0.0334664	0.002	0.0203197	0.021	0.0330067	0.004	1.4803e-16	0.019	0.0556537	0.0375884	0.0654013	1.4803e-16	1.4803e-16	0.033	0.0675968	0.002	0.0287537	0.04	0.057	1.4803e-16	0.0281583	0.0590442	0.0558659	1.4803e-16	0.02	0.0374818	0.0334664	0.0523917	0.051	0.0332399	0.044302	0.0643739	0.043575	0.058	0.0824628	0.0979575	0.0191369	0.0189033	0.0385876	0.0497817	0.0443471	0.0727102
[truncated: 431 more columns]

## Sheet: Fig15B and D
	Female present
	Warning
	Session 1																				Session 2																				Session 3
	1	2	3	4	5	6	7	8	9	10	11	12	13	14	15	16	17	18	19	20	1	2	3	4	5	6	7	8	9	10	11	12	13	14	15	16	17	18	19	20	1	2	3	4	5	6	7	8	9
sim 1	-2.4	-4.53	-4.85	-6.72	-7.91	-7.91	-7.91	-7.91	-7.91	-7.91	-7.91	-7.91	-7.91	-7.91	-7.91	-7.91	-7.91	-7.91	-7.91	-7.91	-7.91	-7.91	-7.91	-7.91	-7.91	-7.81	-7.91	-7.91	-7.91	-7.91	-7.91	-7.91	-7.91	-7.91	-7.91	-7.91	-7.91	-7.91	-7.91	-7.81	-7.91	-7.91	-7.83	-7.7	-7.61	-7.91	-7.91	-7.83	-7.79
sim 2	-2.4	-4.53	-4.58	-5.48	-7.29	-7.91	-7.91	-7.91	-7.91	-7.91	-7.91	-7.91	-7.91	-7.91	-7.91	-7.91	-7.91	-7.91	-7.91	-7.91	-7.91	-7.91	-7.81	-7.91	-7.91	-7.91	-7.91	-7.91	-7.91	-7.91	-7.81	-7.91	-7.91	-7.83	-7.91	-7.91	-7.91	-7.91	-7.91	-7.78	-7.91	-7.91	-7.83	-7.91	-7.88	-7.91	-7.82	-7.74	-7.65
sim 3	-2.4	-4.53	-6.44	-7.91	-7.91	-7.91	-7.91	-7.91	-7.91	-7.91	-7.91	-7.91	-7.91	-7.91	-7.91	-7.91	-7.91	-7.91	-7.91	-7.91	-7.91	-7.91	-7.91	-7.81	-7.71	-7.91	-7.91	-7.8	-7.67	-7.58	-7.5	-7.53	-7.44	-7.91	-7.91	-7.88	-7.79	-7.66	-7.91	-7.91	-7.91	-7.91	-7.91	-7.83	-7.91	-7.8	-7.71	-7.63	-7.55
sim 4	-2.4	-4.53	-5.24	-7.07	-7.91	-7.91	-7.91	-7.91	-7.91	-7.91	-7.91	-7.91	-7.91	-7.91	-7.91	-7.91	-7.91	-7.91	-7.91	-7.91	-7.91	-7.91	-7.91	-7.91	-7.91	-7.91	-7.91	-7.91	-7.91	-7.91	-7.91	-7.91	-7.91	-7.91	-7.91	-7.91	-7.91	-7.91	-7.91	-7.91	-7.91	-7.91	-7.91	-7.91	-7.91	-7.91	-7.91	-7.91	-7.91
sim 5	-2.4	-4.53	-6.44	-6.38	-7.91	-7.91	-7.91	-7.91	-7.91	-7.91	-7.91	-7.91	-7.91	-7.81	-7.71	-7.91	-7.91	-7.91	-7.91	-7.91	-7.91	-7.91	-7.91	-7.91	-7.91	-7.91	-7.91	-7.91	-7.91	-7.91	-7.91	-7.91	-7.91	-7.91	-7.91	-7.91	-7.91	-7.91	-7.91	-7.91	-7.91	-7.91	-7.91	-7.91	-7.91	-7.91	-7.91	-7.91	-7.91
sim 6	-2.4	-4.53	-6.44	-7.91	-7.91	-7.91	-7.91	-7.91	-7.91	-7.91	-7.91	-7.91	-7.91	-7.91	-7.78	-7.91	-7.91	-7.91	-7.8	-7.91	-7.91	-7.91	-7.91	-7.91	-7.91	-7.91	-7.83	-7.91	-7.91	-7.91	-7.91	-7.91	-7.81	-7.78	-7.8	-7.91	-7.91	-7.91	-7.82	-7.91	-7.88	-7.9	-7.82	-7.91	-7.83	-7.91	-7.81	-7.73	-7.63
sim 7	-2.4	-4.53	-6.44	-7.91	-7.91	-7.91	-7.91	-7.91	-7.91	-7.91	-7.91	-7.91	-7.91	-7.91	-7.91	-7.91	-7.91	-7.91	-7.91	-7.91	-7.91	-7.91	-7.81	-7.91	-7.91	-7.91	-7.91	-7.91	-7.91	-7.91	-7.77	-7.91	-7.91	-7.91	-7.91	-7.8	-7.91	-7.91	-7.83	-7.74	-7.91	-7.82	-7.91	-7.8	-7.91	-7.83	-7.91	-7.81	-7.91
sim 8	-2.4	-4.53	-6.44	-7.91	-7.91	-7.91	-7.91	-7.91	-7.91	-7.91	-7.91	-7.91	-7.91	-7.91	-7.91	-7.91	-7.91	-7.91	-7.91	-7.83	-7.91	-7.91	-7.91	-7.91	-7.91	-7.91	-7.91	-7.81	-7.91	-7.91	-7.91	-7.91	-7.91	-7.8	-7.91	-7.91	-7.91	-7.91	-7.91	-7.91	-7.91	-7.91	-7.91	-7.91	-7.91	-7.91	-7.91	-7.91	-7.8
sim 9	-2.4	-4.53	-4.58	-6.48	-7.91	-7.91	-7.91	-7.91	-7.91	-7.91	-7.91	-7.91	-7.91	-7.82	-7.91	-7.91	-7.91	-7.91	-7.91	-7.91	-7.91	-7.91	-7.76	-7.68	-7.91	-7.91	-7.83	-7.7	-7.72	-7.64	-7.61	-7.5	-7.41	-7.32	-7.91	-7.81	-7.84	-7.76	-7.67	-7.58	-7.44	-7.33	-7.26	-7.15	-7.05	-6.94	-6.93	-6.82	-6.75
sim 10	-2.4	-4.53	-6.44	-7.91	-7.91	-7.91	-7.91	-7.91	-7.91	-7.91	-7.91	-7.91	-7.91	-7.91	-7.91	-7.91	-7.91	-7.91	-7.91	-7.91	-7.91	-7.91	-7.91	-7.91	-7.91	-7.91	-7.91	-7.91	-7.91	-7.91	-7.91	-7.91	-7.88	-7.91	-7.78	-7.91	-7.91	-7.91	-7.91	-7.91	-7.91	-7.91	-7.91	-7.91	-7.91	-7.91	-7.78	-7.68	-7.91
count	10	10	10	10	10	10	10	10	10	10	10	10	10	10	10	10	10	10	10	10	10	10	10	10	10	10	10	10	10	10	10	10	10	10	10	10	10	10	10	10	10	10	10	10	10	10	10	10	10
mean	-2.4	-4.53	-5.789	-7.168	-7.848	-7.91	-7.91	-7.91	-7.91	-7.91	-7.91	-7.91	-7.91	-7.891	-7.877	-7.91	-7.91	-7.91	-7.899	-7.902	-7.91	-7.91	-7.875	-7.877	-7.89	-7.9	-7.894	-7.868	-7.867	-7.85	-7.815	-7.831	-7.8	-7.819	-7.886	-7.886	-7.891	-7.87	-7.869	-7.837	-7.86	-7.842	-7.82	-7.794	-7.783	-7.794	-7.76	-7.697	-7.681
sd	4.68111e-16	0	0.859541	0.876024	0.196061	1.87244e-15	1.87244e-15	1.87244e-15	1.87244e-15	1.87244e-15	1.87244e-15	1.87244e-15	1.87244e-15	0.0401248	0.0714998	1.87244e-15	1.87244e-15	1.87244e-15	0.0347851	0.0252982	1.87244e-15	1.87244e-15	0.0579751	0.076019	0.0632456	0.0316228	0.033731	0.0734544	0.0914148	0.127279	0.148118	0.166697	0.200222	0.182784	0.0508156	0.0437671	0.0417532	0.0875595	0.0783794	0.11126	0.147874	0.182074	0.200666	0.237028	0.273985	0.302736	0.300074	0.323764	0.353285
serr	1.4803e-16	0	0.271811	0.277023	0.062	5.92119e-16	5.92119e-16	5.92119e-16	5.92119e-16	5.92119e-16	5.92119e-16	5.92119e-16	5.92119e-16	0.0126886	0.0226102	5.92119e-16	5.92119e-16	5.92119e-16	0.011	0.008	5.92119e-16	5.92119e-16	0.0183333	0.0240393	0.02	0.01	0.0106667	0.0232283	0.0289079	0.0402492	0.046839	0.0527141	0.0633158	0.0578014	0.0160693	0.0138404	0.0132035	0.0276887	0.0247857	0.0351836	0.0467618	0.057577	0.063456	0.0749548	0.0866417	0.0957334	0.0948918	0.102383	0.111718
	Female absent
	Warning
	Session 1																				Session 2																				Session 3
	1	2	3	4	5	6	7	8	9	10	11	12	13	14	15	16	17	18	19	20	1	2	3	4	5	6	7	8	9	10	11	12	13	14	15	16	17	18	19	20	1	2	3	4	5	6	7	8	9
sim 1	-2.4	-4.53	-4.52	-4.47	-6.38	-7.91	-7.91	-7.91	-7.91	-7.91	-7.91	-7.91	-7.91	-7.91	-7.91	-7.91	-7.91	-7.91	-7.91	-7.91	-7.91	-7.91	-7.91	-7.91	-7.91	-7.91	-7.91	-7.91	-7.91	-7.91	-7.91	-7.83	-7.91	-7.91	-7.91	-7.91	-7.91	-7.8	-7.91	-7.91	-7.91	-7.91	-7.91	-7.91	-7.91	-7.83	-7.68	-7.91	-7.91
sim 2	-2.4	-4.53	-6.44	-7.91	-7.91	-7.76	-7.68	-7.71	-7.91	-7.91	-7.91	-7.91	-7.91	-7.91	-7.91	-7.91	-7.91	-7.91	-7.91	-7.91	-7.91	-7.91	-7.91	-7.83	-7.85	-7.91	-7.91	-7.91	-7.91	-7.91	-7.91	-7.78	-7.91	-7.91	-7.91	-7.91	-7.91	-7.91	-7.81	-7.91	-7.91	-7.88	-7.91	-7.91	-7.91	-7.91	-7.91	-7.82	-7.72
sim 3	-2.4	-4.53	-4.45	-6.36	-7.91	-7.91	-7.91	-7.78	-7.64	-7.91	-7.91	-7.91	-7.91	-7.91	-7.91	-7.91	-7.91	-7.91	-7.91	-7.81	-7.7	-7.57	-7.91	-7.83	-7.79	-7.7	-7.58	-7.5	-7.91	-7.77	-7.67	-7.59	-7.5	-7.43	-7.35	-7.25	-7.18	-7.1	-6.97	-6.9	-6.8	-6.73	-6.67	-6.6	-6.53	-6.46	-6.58	-6.49	-6.42
sim 4	-2.4	-4.53	-5.75	-6.02	-5.96	-7.71	-7.91	-7.91	-7.91	-7.91	-7.91	-7.91	-7.91	-7.91	-7.91	-7.91	-7.91	-7.91	-7.8	-7.91	-7.91	-7.91	-7.91	-7.91	-7.91	-7.91	-7.91	-7.91	-7.91	-7.81	-7.91	-7.88	-7.91	-7.91	-7.91	-7.91	-7.91	-7.91	-7.8	-7.91	-7.91	-7.91	-7.91	-7.91	-7.91	-7.91	-7.91	-7.91	-7.91
sim 5	-2.4	-4.53	-6.44	-7.91	-7.91	-7.91	-7.91	-7.91	-7.91	-7.91	-7.91	-7.91	-7.91	-7.91	-7.91	-7.91	-7.91	-7.91	-7.91	-7.91	-7.83	-7.91	-7.91	-7.88	-7.76	-7.79	-7.69	-7.77	-7.63	-7.53	-7.44	-7.36	-7.24	-7.91	-7.91	-7.91	-7.78	-7.91	-7.83	-7.91	-7.91	-7.91	-7.8	-7.7	-7.72	-7.91	-7.91	-7.8	-7.76
sim 6	-2.4	-2.36	-2.32	-4.39	-6.31	-7.91	-7.91	-7.91	-7.91	-7.91	-7.91	-7.91	-7.91	-7.91	-7.91	-7.78	-7.68	-7.91	-7.91	-7.91	-7.91	-7.91	-7.91	-7.91	-7.91	-7.91	-7.91	-7.91	-7.78	-7.91	-7.91	-7.91	-7.83	-7.71	-7.63	-7.55	-7.91	-7.91	-7.91	-7.91	-7.91	-7.91	-7.91	-7.91	-7.8	-7.71	-7.62	-7.53	-7.91
sim 7	-2.4	-4.53	-6.44	-7.91	-7.91	-7.91	-7.91	-7.91	-7.91	-7.91	-7.91	-7.91	-7.91	-7.91	-7.91	-7.91	-7.91	-7.91	-7.91	-7.91	-7.91	-7.91	-7.91	-7.83	-7.91	-7.82	-7.91	-7.91	-7.91	-7.91	-7.91	-7.91	-7.91	-7.8	-7.76	-7.91	-7.91	-7.91	-7.91	-7.91	-7.91	-7.91	-7.88	-7.75	-7.65	-7.91	-7.83	-7.91	-7.76
sim 8	-2.4	-4.53	-6.44	-6.56	-7.91	-7.91	-7.91	-7.91	-7.91	-7.91	-7.91	-7.91	-7.91	-7.91	-7.91	-7.91	-7.91	-7.91	-7.91	-7.91	-7.91	-7.91	-7.91	-7.91	-7.91	-7.91	-7.91	-7.91	-7.91	-7.91	-7.91	-7.91	-7.91	-7.91	-7.91	-7.91	-7.81	-7.91	-7.91	-7.91	-7.91	-7.91	-7.83	-7.79	-7.91	-7.8	-7.68	-7.91	-7.91
sim 9	-2.4	-4.53	-6.44	-7.91	-7.91	-7.91	-7.91	-7.91	-7.91	-7.91	-7.91	-7.82	-7.91	-7.91	-7.91	-7.91	-7.91	-7.91	-7.91	-7.91	-7.83	-7.75	-7.66	-7.91	-7.91	-7.91	-7.91	-7.91	-7.91	-7.91	-7.83	-7.7	-7.55	-7.46	-7.91	-7.91	-7.78	-7.67	-7.91	-7.83	-7.71	-7.62	-7.7	-7.59	-7.47	-7.39	-7.31	-7.23	-7.14
sim 10	-2.4	-4.53	-6.44	-6.62	-7.22	-7.14	-7.07	-7.91	-7.91	-7.91	-7.91	-7.91	-7.91	-7.81	-7.91	-7.91	-7.91	-7.91	-7.83	-7.85	-7.91	-7.91	-7.91	-7.91	-7.91	-7.91	-7.88	-7.79	-7.76	-7.62	-7.91	-7.91	-7.91	-7.91	-7.91	-7.91	-7.82	-7.73	-7.65	-7.57	-7.77	-7.91	-7.81	-7.73	-7.65	-7.57	-7.91	-7.83	-7.73
count	10	10	10	10	10	10	10	10	10	10	10	10	10	10	10	10	10	10	10	10	10	10	10	10	10	10	10	10	10	10	10	10	10	10	10	10	10	10	10	10	10	10	10	10	10	10	10	10	10
mean	-2.4	-4.313	-5.568	-6.606	-7.333	-7.798	-7.803	-7.877	-7.883	-7.91	-7.91	-7.901	-7.91	-7.9	-7.91	-7.897	-7.887	-7.91	-7.891	-7.894	-7.873	-7.86	-7.885	-7.883	-7.877	-7.868	-7.852	-7.843	-7.854	-7.819	-7.831	-7.778	-7.758	-7.786	-7.811	-7.808	-7.792	-7.776	-7.761	-7.767	-7.765	-7.76	-7.733	-7.68	-7.646	-7.64	-7.634	-7.634	-7.617
sd	4.68111e-16	0.686214	1.39416	1.36141	0.80624	0.242661	0.267501	0.0714998	0.0853815	1.87244e-15	1.87244e-15	0.0284605	1.87244e-15	0.0316228	1.87244e-15	0.0411096	0.0727324	1.87244e-15	0.0406749	0.0350238	0.0692901	0.113627	0.0790569	0.0377271	0.0573585	0.0737564	0.117644	0.132166	0.0980023	0.139559	0.157229	0.182257	0.240823	0.191845	0.187525	0.226363	0.222501	0.253561	0.290151	0.322768	0.346643	0.373036	0.379738	0.39525	0.419582	0.449444	0.416792	0.45802	0.479353
serr	1.4803e-16	0.217	0.440872	0.430517	0.254956	0.0767362	0.0845912	0.0226102	0.027	5.92119e-16	5.92119e-16	0.009	5.92119e-16	0.01	5.92119e-16	0.013	0.023	5.92119e-16	0.0128625	0.0110755	0.0219114	0.035932	0.025	0.0119304	0.0181384	0.0233238	0.0372022	0.0417945	0.030991	0.0441324	0.0497203	0.0576349	0.0761548	0.0606667	0.0593006	0.0715821	0.070361	0.0801831	0.0917539	0.102068	0.109618	0.117964	0.120084	0.124989	0.132683	0.142127	0.131801	0.144839	0.151585
	Male present
	Warning
	Session 1																				Session 2																				Session 3
	1	2	3	4	5	6	7	8	9	10	11	12	13	14	15	16	17	18	19	20	1	2	3	4	5	6	7	8	9	10	11	12	13	14	15	16	17	18	19	20	1	2	3	4	5	6	7	8	9
sim 1	-3.78	-3.78	-3.78	-3.78	-3.78	-3.78	-3.78	-3.78	-3.78	-3.78	-3.78	-3.78	-3.78	-3.78	-3.78	-3.78	-3.78	-3.78	-3.78	-3.78	-3.78	-3.78	-3.78	-3.78	-3.78	-3.78	-3.78	-3.78	-3.78	-3.78	-3.78	-3.78	-3.78	-3.59	-3.78	-3.78	-3.78	-3.43	-3.78	-3.78	-3.78	-3.78	-3.78	-3.78	-3.79	-3.52	-3.78	-3.78	-3.78
sim 2	-3.78	-3.78	-3.78	-3.78	-3.78	-3.44	-3.2	-3.78	-3.78	-3.78	-3.78	-3.78	-3.78	-3.78	-3.78	-3.78	-3.78	-3.44	-3.78	-3.78	-3.79	-3.78	-3.78	-3.59	-3.78	-3.78	-3.79	-3.78	-3.78	-3.59	-3.78	-3.78	-3.78	-3.51	-3.23	-3.78	-3.78	-3.73	-3.78	-3.43	-3.78	-3.78	-3.78	-3.51	-3.34	-3.17	-3.78	-3.78	-3.43
sim 3	-3.78	-3.78	-3.78	-3.78	-3.8	-3.78	-3.78	-3.78	-3.78	-3.78	-3.78	-3.78	-3.78	-3.78	-3.78	-3.59	-3.78	-3.44	-3.78	-3.78	-3.78	-3.78	-3.59	-3.37	-3.78	-3.78	-3.78	-3.78	-3.78	-3.59	-3.56	-3.79	-3.78	-3.78	-3.78	-3.78	-3.51	-3.78	-3.78	-3.78	-3.59	-3.78	-3.51	-3.33	-3.79	-3.6	-3.73	-3.79	-3.6
sim 4	-3.78	-3.78	-3.78	-3.78	-3.78	-3.78	-3.78	-3.78	-3.78	-3.78	-3.78	-3.78	-3.78	-3.78	-3.78	-3.78	-3.78	-3.78	-3.78	-3.78	-3.8	-3.78	-3.78	-3.51	-3.78	-3.78	-3.78	-3.78	-3.78	-3.78	-3.78	-3.58	-3.78	-3.78	-3.78	-3.78	-3.78	-3.78	-3.78	-3.78	-3.78	-3.78	-3.78	-3.59	-3.78	-3.78	-3.78	-3.78	-3.78
sim 5	-3.78	-3.78	-3.78	-3.78	-3.78	-3.78	-3.78	-3.78	-3.78	-3.78	-3.78	-3.78	-3.78	-3.78	-3.78	-3.78	-3.78	-3.78	-3.78	-3.78	-3.78	-3.78	-3.78	-3.78	-3.78	-3.78	-3.78	-3.78	-3.78	-3.78	-3.78	-3.78	-3.78	-3.78	-3.78	-3.78	-3.78	-3.78	-3.78	-3.51	-3.35	-3.78	-3.78	-3.78	-3.78	-3.78	-3.78	-3.78	-3.78
sim 6	-3.78	-3.78	-3.78	-3.78	-3.78	-3.78	-3.78	-3.78	-3.55	-3.23	-3.78	-3.78	-3.78	-3.78	-3.78	-3.78	-3.78	-3.78	-3.78	-3.78	-3.78	-3.78	-3.78	-3.78	-3.78	-3.78	-3.78	-3.78	-3.78	-3.78	-3.78	-3.78	-3.78	-3.78	-3.78	-3.78	-3.78	-3.78	-3.78	-3.78	-3.78	-3.78	-3.78	-3.78	-3.78	-3.73	-3.54	-3.78	-3.78
sim 7	-0.01	-0.02	-3.78	-3.78	-3.78	-3.78	-3.78	-3.78	-3.78	-3.78	-3.78	-3.78	-3.78	-3.78	-3.78	-3.78	-3.78	-3.78	-3.51	-3.78	-3.78	-3.78	-3.78	-3.78	-3.78	-3.78	-3.78	-3.78	-3.78	-3.78	-3.78	-3.78	-3.78	-3.78	-3.78	-3.78	-3.78	-3.78	-3.78	-3.78	-3.78	-3.78	-3.78	-3.78	-3.78	-3.78	-3.78	-3.78	-3.78
sim 8	-3.78	-3.78	-3.78	-3.78	-3.78	-3.78	-3.78	-3.78	-3.78	-3.78	-3.78	-3.78	-3.78	-3.78	-3.47	-3.78	-3.78	-3.78	-3.78	-3.78	-3.78	-3.78	-3.78	-3.78	-3.78	-3.78	-3.78	-3.78	-3.78	-3.78	-3.78	-3.78	-3.78	-3.78	-3.78	-3.59	-3.78	-3.78	-3.78	-3.78	-3.78	-3.78	-3.78	-3.78	-3.78	-3.78	-3.78	-3.78	-3.78
sim 9	-3.78	-3.78	-3.78	-3.78	-3.78	-3.78	-3.78	-3.78	-3.78	-3.78	-3.78	-3.51	-3.78	-3.78	-3.78	-3.78	-3.78	-3.78	-3.59	-3.41	-3.78	-3.78	-3.78	-3.78	-3.78	-3.78	-3.78	-3.58	-3.78	-3.78	-3.78	-3.78	-3.51	-3.78	-3.78	-3.78	-3.78	-3.51	-3.65	-3.78	-3.78	-3.78	-3.78	-3.78	-3.78	-3.78	-3.55	-3.37	-3.78
sim 10	-3.78	-3.78	-3.78	-3.78	-3.78	-3.78	-3.78	-3.78	-3.78	-3.78	-3.78	-3.78	-3.78	-3.78	-3.78	-3.78	-3.78	-3.78	-3.78	-3.78	-3.78	-3.78	-3.78	-3.78	-3.78	-3.78	-3.78	-3.78	-3.78	-3.78	-3.78	-3.78	-3.78	-3.78	-3.78	-3.78	-3.78	-3.78	-3.78	-3.78	-3.79	-3.78	-3.58	-3.78	-3.55	-3.78	-3.78	-3.79	-3.78
count	10	10	10	10	10	10	10	10	10	10	10	10	10	10	10	10	10	10	10	10	10	10	10	10	10	10	10	10	10	10	10	10	10	10	10	10	10	10	10	10	10	10	10	10	10	10	10	10	10
mean	-3.403	-3.404	-3.78	-3.78	-3.782	-3.746	-3.722	-3.78	-3.757	-3.725	-3.78	-3.753	-3.78	-3.78	-3.749	-3.761	-3.78	-3.712	-3.734	-3.743	-3.783	-3.78	-3.761	-3.693	-3.78	-3.78	-3.781	-3.76	-3.78	-3.742	-3.758	-3.761	-3.753	-3.734	-3.725	-3.761	-3.753	-3.713	-3.767	-3.718	-3.719	-3.78	-3.733	-3.689	-3.715	-3.67	-3.728	-3.741	-3.727
sd	1.19218	1.18902	4.68111e-16	4.68111e-16	0.00632456	0.107517	0.183412	4.68111e-16	0.0727324	0.173925	4.68111e-16	0.0853815	4.68111e-16	4.68111e-16	0.0980306	0.0600833	4.68111e-16	0.143357	0.0987927	0.117004	0.00674949	4.68111e-16	0.0600833	0.149596	4.68111e-16	4.68111e-16	0.00316228	0.0632456	4.68111e-16	0.080111	0.0695701	0.0636745	0.0853815	0.0987927	0.173925	0.0600833	0.0853815	0.130388	0.0411096	0.132061	0.142941	4.68111e-16	0.100449	0.159405	0.15072	0.198214	0.0977298	0.130422	0.118701
serr	0.377	0.376	1.4803e-16	1.4803e-16	0.002	0.034	0.058	1.4803e-16	0.023	0.055	1.4803e-16	0.027	1.4803e-16	1.4803e-16	0.031	0.019	1.4803e-16	0.0453333	0.031241	0.037	0.00213437	1.4803e-16	0.019	0.0473063	1.4803e-16	1.4803e-16	0.001	0.02	1.4803e-16	0.0253333	0.022	0.0201357	0.027	0.031241	0.055	0.019	0.027	0.0412324	0.013	0.0417612	0.045202	1.4803e-16	0.0317648	0.0504083	0.047662	0.0626808	0.0309049	0.0412432	0.0375366
	Male absent
	Warning
	Session 1																				Session 2																				Session 3
	1	2	3	4	5	6	7	8	9	10	11	12	13	14	15	16	17	18	19	20	1	2	3	4	5	6	7	8	9	10	11	12	13	14	15	16	17	18	19	20	1	2	3	4	5	6	7	8	9
sim 1	-3.78	-3.78	-3.78	-3.78	-3.78	-3.78	-3.78	-3.78	-3.78	-3.78	-3.78	-3.55	-3.78	-3.78	-3.78	-3.78	-3.78	-3.78	-3.58	-3.37	-3.78	-3.78	-3.78	-3.78	-3.78	-3.78	-3.78	-3.78	-3.78	-3.78	-3.78	-3.78	-3.78	-3.78	-3.78	-3.78	-3.78	-3.78	-3.78	-3.78	-3.78	-3.78	-3.78	-3.78	-3.78	-3.78	-3.78	-3.78	-3.78
sim 2	-3.78	-3.78	-3.78	-3.78	-3.78	-3.78	-3.78	-3.78	-3.78	-3.78	-3.78	-3.78	-3.78	-3.78	-3.78	-3.78	-3.78	-3.59	-3.34	-3.78	-3.78	-3.78	-3.78	-3.78	-3.51	-3.78	-3.44	-3.78	-3.78	-3.78	-3.78	-3.8	-3.78	-3.78	-3.78	-3.78	-3.78	-3.8	-3.78	-3.58	-3.78	-3.78	-3.78	-3.78	-3.78	-3.78	-3.78	-3.78	-3.78
sim 3	-3.78	-3.78	-3.78	-3.78	-3.78	-3.78	-3.78	-3.78	-3.78	-3.78	-3.78	-3.78	-3.78	-3.78	-3.78	-3.78	-3.78	-3.78	-3.78	-3.78	-3.78	-3.78	-3.78	-3.78	-3.78	-3.78	-3.78	-3.78	-3.78	-3.78	-3.78	-3.78	-3.78	-3.73	-3.78	-3.8	-3.78	-3.59	-3.78	-3.78	-3.79	-3.78	-3.78	-3.78	-3.59	-3.79	-3.78	-3.78	-3.78
sim 4	-3.78	-3.78	-3.78	-3.44	-3.78	-3.78	-3.78	-3.78	-3.78	-3.78	-3.78	-3.78	-3.78	-3.78	-3.78	-3.59	-3.78	-3.78	-3.78	-3.78	-3.45	-3.28	-3.78	-3.73	-3.78	-3.78	-3.78	-3.78	-3.78	-3.78	-3.78	-3.78	-3.78	-3.78	-3.78	-3.78	-3.78	-3.78	-3.78	-3.78	-3.78	-3.78	-3.78	-3.78	-3.78	-3.78	-3.78	-3.78	-3.78
sim 5	-3.78	-3.78	-3.78	-3.78	-3.78	-3.78	-3.78	-3.78	-3.78	-3.78	-3.78	-3.78	-3.78	-3.51	-3.78	-3.78	-3.78	-3.78	-3.78	-3.78	-3.78	-3.78	-3.78	-3.78	-3.59	-3.38	-3.78	-3.78	-3.73	-3.79	-3.78	-3.78	-3.78	-3.78	-3.44	-3.78	-3.78	-3.78	-3.78	-3.55	-3.78	-3.78	-3.78	-3.78	-3.78	-3.78	-3.78	-3.78	-3.78
sim 6	-3.78	-3.78	-3.78	-3.78	-3.78	-3.78	-3.78	-3.59	-3.78	-3.78	-3.78	-3.78	-3.78	-3.78	-3.78	-3.78	-3.78	-3.78	-3.78	-3.78	-3.78	-3.78	-3.55	-3.78	-3.78	-3.51	-3.34	-3.17	-2.96	-3.79	-3.78	-3.78	-3.78	-3.78	-3.78	-3.51	-3.65	-3.37	-3.78	-3.8	-3.78	-3.78	-3.78	-3.78	-3.55	-3.27	-3.13	-3.78	-3.58
sim 7	-3.78	-3.78	-3.78	-3.78	-3.78	-3.78	-3.78	-3.78	-3.73	-3.78	-3.78	-3.78	-3.78	-3.78	-3.78	-3.78	-3.78	-3.78	-3.78	-3.78	-3.78	-3.78	-3.78	-3.78	-3.78	-3.78	-3.78	-3.78	-3.78	-3.78	-3.78	-3.78	-3.78	-3.78	-3.78	-3.78	-3.78	-3.78	-3.78	-3.78	-3.78	-3.78	-3.59	-3.78	-3.78	-3.78	-3.78	-3.78	-3.78
sim 8	-3.78	-3.78	-3.78	-3.78	-3.78	-3.78	-3.78	-3.78	-3.78	-3.78	-3.78	-3.78	-3.78	-3.78	-3.78	-3.78	-3.78	-3.78	-3.78	-3.78	-3.78	-3.78	-3.51	-3.78	-3.78	-3.78	-3.78	-3.78	-3.78	-3.78	-3.78	-3.78	-3.78	-3.78	-3.78	-3.78	-3.78	-3.78	-3.78	-3.78	-3.59	-3.79	-3.78	-3.78	-3.78	-3.78	-3.78	-3.78	-3.78
sim 9	-1.22	-3.78	-3.78	-3.78	-3.78	-3.78	-3.78	-3.78	-3.78	-3.78	-3.78	-3.78	-3.78	-3.78	-3.78	-3.78	-3.78	-3.78	-3.78	-3.78	-3.78	-3.78	-3.78	-3.78	-3.78	-3.48	-3.78	-3.78	-3.78	-3.78	-3.78	-3.78	-3.78	-3.78	-3.78	-3.78	-3.78	-3.78	-3.78	-3.78	-3.59	-3.78	-3.78	-3.78	-3.78	-3.78	-3.48	-3.78	-3.78
sim 10	-3.78	-3.78	-3.78	-3.78	-3.78	-3.78	-3.78	-3.78	-3.78	-3.78	-3.78	-3.78	-3.78	-3.78	-3.78	-3.78	-3.78	-3.78	-3.78	-3.78	-3.78	-3.78	-3.78	-3.78	-3.78	-3.58	-3.78	-3.78	-3.78	-3.78	-3.78	-3.78	-3.78	-3.44	-3.27	-3.78	-3.78	-3.78	-3.58	-3.78	-3.78	-3.78	-3.78	-3.78	-3.78	-3.55	-3.78	-3.78	-3.78
count	10	10	10	10	10	10	10	10	10	10	10	10	10	10	10	10	10	10	10	10	10	10	10	10	10	10	10	10	10	10	10	10	10	10	10	10	10	10	10	10	10	10	10	10	10	10	10	10	10
mean	-3.524	-3.78	-3.78	-3.746	-3.78	-3.78	-3.78	-3.761	-3.775	-3.78	-3.78	-3.757	-3.78	-3.753	-3.78	-3.761	-3.78	-3.761	-3.716	-3.739	-3.747	-3.73	-3.73	-3.775	-3.734	-3.663	-3.702	-3.719	-3.693	-3.782	-3.78	-3.782	-3.78	-3.741	-3.695	-3.755	-3.767	-3.722	-3.76	-3.739	-3.743	-3.781	-3.761	-3.78	-3.738	-3.707	-3.685	-3.78	-3.76
sd	0.809543	4.68111e-16	4.68111e-16	0.107517	4.68111e-16	4.68111e-16	4.68111e-16	0.0600833	0.0158114	4.68111e-16	4.68111e-16	0.0727324	4.68111e-16	0.0853815	4.68111e-16	0.0600833	4.68111e-16	0.0600833	0.146303	0.129653	0.104355	0.158114	0.10583	0.0158114	0.0987927	0.158468	0.166119	0.192899	0.258029	0.00421637	4.68111e-16	0.00632456	4.68111e-16	0.106922	0.183621	0.0863134	0.0411096	0.137824	0.0632456	0.0921894	0.0806983	0.00316228	0.0600833	4.68111e-16	0.0890443	0.169905	0.216603	4.68111e-16	0.0632456
serr	0.256	1.4803e-16	1.4803e-16	0.034	1.4803e-16	1.4803e-16	1.4803e-16	0.019	0.005	1.4803e-16	1.4803e-16	0.023	1.4803e-16	0.027	1.4803e-16	0.019	1.4803e-16	0.019	0.0462649	0.041	0.033	0.05	0.0334664	0.005	0.031241	0.0501121	0.0525315	0.061	0.0815959	0.00133333	1.4803e-16	0.002	1.4803e-16	0.0338116	0.0580661	0.0272947	0.013	0.0435839	0.02	0.0291529	0.0255191	0.001	0.019	1.4803e-16	0.0281583	0.0537287	0.0684957	1.4803e-16	0.02
[truncated: 431 more columns]
