# Supplementary material for: Using signals associated with safety in avoidance learning: computational model of sex differences
Source: PeerJ. 2015 Jul 14;3:e1081. doi: 10.7717/peerj.1081 (PMC4512772; doi:10.7717/peerj.1081)
Supplement: Supplemental Information 4 — Each tab of the file contains values used to construct an individual figure indicated by the name of the tab. [file peerj-03-1081-s004.xlsx]

## Sheet: Fig 4A
Female present
Avg pct avoid (sess of 20 trials)	1	2	3	4	5	6	7	8	9	10	11	12		1	2	3	4	5	6	7	8	9	10	11	12
sim 1	0	0.1	0.65	0.85	0.95	1	1	0.95	1	1	1	0.95		1	1	0.75	0.7	0.5	0.35	0.45	0.3	0.35	0.3	0.2	0.4
sim 2	0.1	0.5	0.95	0.85	0.95	1	1	0.9	0.9	0.95	1	0.95		0.85	1	0.85	0.65	0.4	0.45	0.15	0.35	0.35	0.35	0.35	0.3
sim 3	0.05	0	0.05	0.45	0.95	1	0.95	0.95	0.95	0.95	1	1		0.85	0.75	0.85	0.35	0.45	0.35	0.5	0.2	0.45	0.3	0.1	0.15
sim 4	0	0.25	0.85	0.9	1	1	1	0.95	1	0.9	0.85	0.9		0.8	0.7	0.55	0.7	0.6	0.55	0.35	0.3	0.3	0.15	0.35	0.2
sim 5	0	0.1	0.6	0.9	0.95	0.95	1	0.95	1	0.95	1	0.9		0.85	0.9	0.65	0.85	0.35	0.35	0.4	0.25	0.2	0.2	0.3	0.15
sim 6	0	0	0.15	0.55	0.95	1	1	1	0.95	1	0.95	0.95		0.85	0.95	0.85	0.75	0.6	0.35	0.6	0.35	0.3	0.05	0.4	0.2
sim 7	0	0.1	0.75	1	0.95	1	0.95	1	1	0.95	0.95	0.9		1	0.75	0.8	0.7	0.5	0.35	0.5	0.45	0.25	0.2	0.3	0.25
sim 8	0	0	0.15	0.2	0.85	0.95	1	0.95	1	1	1	0.95		0.95	1	0.85	0.7	0.85	0.6	0.5	0.25	0.35	0.45	0.2	0.1
sim 9	0	0.05	0.1	0.65	0.95	1	1	0.95	1	0.9	1	0.95		0.75	0.75	0.4	0.9	0.75	0.55	0.25	0.2	0.3	0.2	0.2	0.1
sim 10	0.1	0.15	0.5	0.9	0.95	1	1	1	1	1	0.8	1		0.8	0.9	0.6	0.7	0.35	0.35	0.2	0.45	0.3	0.35	0.35	0.2
n	10	10	10	10	10	10	10	10	10	10	10	10		10	10	10	10	10	10	10	10	10	10	10	10
mean	0.025	0.125	0.475	0.725	0.945	0.99	0.99	0.96	0.98	0.96	0.955	0.945		0.87	0.87	0.715	0.7	0.535	0.425	0.39	0.31	0.315	0.255	0.275	0.205
sd	0.0424918	0.153206	0.336856	0.255223	0.0368932	0.0210819	0.0210819	0.0316228	0.0349603	0.0394405	0.0724569	0.0368932		0.0856349	0.120646	0.158202	0.145297	0.16675	0.103414	0.148698	0.0906765	0.0668747	0.116548	0.0950146	0.0926463
serr	0.0134371	0.0484481	0.106523	0.0807087	0.0116667	0.00666667	0.00666667	0.01	0.0110554	0.0124722	0.0229129	0.0116667		0.0270801	0.0381517	0.0500278	0.0459468	0.052731	0.0327024	0.0470225	0.0286744	0.0211476	0.0368556	0.0300463	0.0292973
Female absent
Avg pct avoid (sess of 20 trials)	1	2	3	4	5	6	7	8	9	10	11	12		1	2	3	4	5	6	7	8	9	10	11	12
sim 1	0.1	0.35	0.6	0.95	1	1	0.95	1	1	0.85	0.85	1		0.9	0.9	0.8	0.8	0.75	0.85	0.5	0.4	0.35	0.2	0.2	0.35
sim 2	0.15	0.55	0.9	1	0.9	0.95	1	0.95	0.9	0.95	0.95	0.95		0.85	0.95	0.9	0.75	0.65	0.3	0.4	0.5	0.4	0.2	0.5	0.15
sim 3	0.05	0.35	0.75	0.95	0.95	0.95	0.95	0.95	0.95	1	0.95	0.95		0.9	0.9	0.75	0.7	0.6	0.55	0.45	0.5	0.35	0.3	0	0.25
sim 4	0.1	0.05	0.25	0.85	0.9	1	0.95	0.95	1	0.85	0.95	0.95		0.9	0.95	0.9	0.9	0.6	0.85	0.55	0.3	0.65	0.45	0.45	0.3
sim 5	0.25	0.55	0.95	0.95	1	0.95	0.95	0.95	0.85	0.9	0.95	0.9		0.9	0.85	0.9	0.8	0.65	0.55	0.75	0.35	0.65	0.4	0.3	0.35
sim 6	0	0.25	0.75	0.95	0.95	1	0.95	0.95	1	1	0.9	1		0.8	0.9	0.75	0.6	0.9	0.4	0.4	0.35	0.2	0.35	0.25	0.4
sim 7	0	0.3	0.3	1	0.95	0.95	0.95	1	1	1	0.95	0.9		0.85	0.85	0.95	0.95	0.8	0.7	0.55	0.35	0.5	0.55	0.35	0.15
sim 8	0.1	0.15	0.5	0.85	0.95	0.9	1	1	1	1	1	0.9		0.85	1	0.75	0.65	0.45	0.6	0.55	0.45	0.3	0.15	0.1	0.35
sim 9	0	0	0.3	0.7	0.85	1	1	1	1	1	0.95	1		0.95	0.8	0.65	0.8	0.6	0.75	0.5	0.5	0.35	0.25	0.3	0.35
sim 10	0.1	0.1	0.8	0.85	0.95	1	1	0.95	0.9	1	0.95	0.95		0.85	0.85	0.8	0.75	0.7	0.6	0.6	0.35	0.25	0.55	0.25	0.2
n	10	10	10	10	10	10	10	10	10	10	10	10		10	10	10	10	10	10	10	10	10	10	10	10
mean	0.085	0.265	0.61	0.905	0.94	0.97	0.97	0.97	0.96	0.955	0.94	0.95		0.875	0.895	0.815	0.77	0.67	0.615	0.525	0.405	0.4	0.34	0.27	0.285
sd	0.0783511	0.193003	0.260128	0.0926463	0.0459468	0.0349603	0.0258199	0.0258199	0.0567646	0.0643342	0.0394405	0.0408248		0.0424918	0.0598609	0.0944281	0.105935	0.125167	0.179583	0.103414	0.0761942	0.15456	0.144914	0.149443	0.0914391
serr	0.0247768	0.0610328	0.0822598	0.0292973	0.0145297	0.0110554	0.00816497	0.00816497	0.0179505	0.0203443	0.0124722	0.0129099		0.0134371	0.0189297	0.0298608	0.0334996	0.0395811	0.0567891	0.0327024	0.0240947	0.0488763	0.0458258	0.0472582	0.0289156
Male present
Avg pct avoid (sess of 20 trials)	1	2	3	4	5	6	7	8	9	10	11	12		1	2	3	4	5	6	7	8	9	10	11	12
sim 1	0	0.05	0.2	0.35	0.85	0.7	0.75	0.95	0.95	0.85	0.8	0.9		0.7	0.4	0.5	0.45	0.2	0.2	0.25	0.1	0.3	0.15	0.4	0.05
sim 2	0.05	0.1	0.35	0.35	0.55	0.7	0.8	0.85	0.8	0.8	0.8	0.85		0.6	0.65	0.65	0.45	0.45	0.25	0.1	0.15	0.1	0.35	0.1	0.45
sim 3	0.1	0.05	0	0	0.35	0.5	0.7	0.8	0.75	0.75	0.85	0.75		0.85	0.75	0.6	0.3	0.25	0.25	0.25	0.2	0.15	0.25	0.3	0.15
sim 4	0.15	0.1	0.1	0.2	0.55	0.6	0.8	0.8	0.9	0.8	0.85	0.7		0.85	0.65	0.8	0.6	0.5	0.25	0.3	0.25	0.2	0.2	0.3	0
sim 5	0.15	0.2	0.4	0.55	0.8	0.8	0.9	0.85	0.8	0.8	0.85	0.95		0.8	0.65	0.5	0.55	0.45	0.1	0.2	0.2	0.3	0.3	0.15	0.3
sim 6	0.15	0.05	0.4	0.45	0.85	0.7	0.65	0.7	0.95	0.9	0.75	0.85		0.95	0.7	0.55	0.6	0.1	0.5	0.2	0.15	0.35	0.3	0.2	0.05
sim 7	0.05	0.15	0.3	0.45	0.85	0.8	0.75	0.9	0.8	0.75	0.85	0.9		0.95	0.7	0.65	0.65	0.45	0.25	0.2	0.1	0.2	0	0.3	0.15
sim 8	0	0.05	0.1	0.25	0.45	0.6	0.85	0.8	0.85	0.95	0.85	1		0.6	0.5	0.3	0.25	0.3	0.15	0.4	0.1	0.35	0.25	0.55	0.25
sim 9	0.2	0.2	0.35	0.55	0.7	0.7	0.8	0.85	0.7	0.95	0.7	0.95		0.8	0.65	0.6	0.65	0.2	0.55	0.15	0.15	0.15	0.2	0.1	0.1
sim 10	0	0.05	0.2	0.2	0.45	0.85	0.65	0.7	0.9	0.9	0.9	0.85		0.3	0.6	0.3	0.15	0.25	0.3	0.3	0.55	0.25	0.3	0.2	0.1
n	10	10	10	10	10	10	10	10	10	10	10	10		10	10	10	10	10	10	10	10	10	10	10	10
mean	0.085	0.1	0.24	0.335	0.64	0.695	0.765	0.82	0.84	0.845	0.82	0.87		0.74	0.625	0.545	0.465	0.315	0.28	0.235	0.195	0.235	0.23	0.26	0.16
sd	0.0747217	0.062361	0.141028	0.174881	0.192642	0.106589	0.0818196	0.0788811	0.0843274	0.0761942	0.0586894	0.0918937		0.198326	0.103414	0.155367	0.178029	0.137538	0.141814	0.0851469	0.134268	0.0883491	0.100554	0.141028	0.137032
serr	0.0236291	0.0197203	0.044597	0.0553022	0.0609189	0.0337062	0.0258736	0.0249444	0.0266667	0.0240947	0.0185592	0.0290593		0.0627163	0.0327024	0.0491313	0.0562978	0.0434933	0.0448454	0.0269258	0.0424591	0.0279384	0.031798	0.044597	0.0433333
Male absent
Avg pct avoid (sess of 20 trials)	1	2	3	4	5	6	7	8	9	10	11	12		1	2	3	4	5	6	7	8	9	10	11	12
sim 1	0	0.1	0.3	0.4	0.6	0.45	0.8	0.6	0.8	0.9	0.8	0.9		0.4	0.55	0.45	0.2	0.15	0.35	0.35	0.15	0.1	0.2	0.1	0.15
sim 2	0.05	0.1	0.05	0.15	0.2	0.45	0.65	0.6	0.6	0.9	0.75	0.95		0.7	0.5	0.6	0.45	0.25	0.25	0.25	0.3	0.05	0.2	0.25	0.15
sim 3	0.05	0.05	0.3	0.75	0.6	0.75	0.85	0.8	0.85	0.85	0.95	0.8		0.85	0.5	0.45	0.35	0.55	0.25	0.3	0.4	0.4	0.25	0.15	0.15
sim 4	0	0	0.1	0.15	0.35	0.3	0.75	0.6	0.85	0.85	0.8	0.9		0.6	0.7	0.5	0.25	0.2	0.25	0.2	0.25	0.3	0.15	0.1	0.2
sim 5	0.1	0	0	0.3	0.15	0.2	0.6	0.7	0.75	0.7	0.95	0.65		0.65	0.55	0.65	0.4	0.15	0.1	0.35	0.05	0.4	0.1	0.1	0.15
sim 6	0.25	0.05	0.15	0.3	0.4	0.25	0.65	0.95	0.7	0.8	1	0.8		0.55	0.35	0.6	0.45	0.4	0.15	0.35	0.2	0	0.2	0.15	0.05
sim 7	0	0.1	0.15	0.3	0.45	0.4	0.55	0.55	0.95	0.8	0.85	0.85		0.75	0.5	0.35	0.7	0.3	0.3	0.35	0.15	0.25	0.15	0.25	0.2
sim 8	0	0.1	0.35	0.15	0.5	0.5	0.7	0.65	0.85	0.75	0.75	0.9		0.65	0.55	0.6	0.4	0.4	0.25	0.4	0.3	0.15	0	0.3	0.1
sim 9	0.1	0.05	0.05	0.3	0.4	0.75	0.7	0.9	0.95	0.8	0.8	0.75		0.75	0.65	0.4	0.5	0.5	0.45	0.25	0.25	0.25	0	0.05	0.1
sim 10	0.05	0.05	0.15	0.55	0.5	0.6	0.95	0.75	0.9	0.7	0.95	0.9		0.9	0.7	0.35	0.45	0.15	0.45	0.4	0.4	0.1	0.2	0.1	0.2
n	10	10	10	10	10	10	10	10	10	10	10	10		10	10	10	10	10	10	10	10	10	10	10	10
mean	0.06	0.06	0.16	0.335	0.415	0.465	0.72	0.71	0.82	0.805	0.86	0.84		0.68	0.555	0.495	0.415	0.305	0.28	0.32	0.245	0.2	0.145	0.155	0.145
sd	0.0774597	0.0394405	0.119722	0.191558	0.151015	0.191558	0.120646	0.137032	0.111056	0.0724569	0.0936898	0.0906765		0.145678	0.106589	0.111679	0.137538	0.149907	0.113529	0.0674949	0.111679	0.141421	0.086442	0.0831665	0.0497214
serr	0.0244949	0.0124722	0.0378594	0.0605759	0.0477552	0.0605759	0.0381517	0.0433333	0.0351188	0.0229129	0.0296273	0.0286744		0.0460676	0.0337062	0.035316	0.0434933	0.0474049	0.0359011	0.0213437	0.035316	0.0447214	0.0273354	0.0262996	0.0157233

## Sheet: Fig4B
Female present
Avg pct avoid (sess of 20 trials)	1	2	3	4	5	6	7	8	9	10	11	12		1	2	3	4	5	6	7	8	9	10	11	12
sim 1	0.1	0.15	0.8	1	1	1	1	1	0.9	0.95	0.9	0.95		0.95	0.9	0.65	0.6	0.6	0.85	0.35	0.3	0.4	0.1	0.25	0.25
sim 2	0	0.2	0.35	0.8	1	0.95	1	1	1	0.95	0.95	1		0.9	0.85	0.75	0.7	0.65	0.7	0.5	0.45	0.5	0.2	0.3	0.15
sim 3	0	0.15	0.8	0.9	1	0.95	1	1	0.95	1	0.95	0.85		0.95	1	0.95	0.8	0.85	0.7	0.4	0.35	0.4	0.65	0.3	0.4
sim 4	0.1	0.1	0.8	0.95	1	1	1	1	1	0.95	1	0.9		0.9	0.75	0.85	0.55	0.75	0.6	0.6	0.1	0.3	0.05	0.35	0.3
sim 5	0.2	0.3	0.9	0.95	1	1	0.95	1	1	0.95	0.95	0.9		0.85	0.95	0.75	0.65	0.8	0.65	0.55	0.3	0.35	0.5	0.2	0.05
sim 6	0.05	0.1	0.15	0.7	0.95	1	1	1	1	1	1	0.95		0.85	0.8	0.85	0.7	0.6	0.5	0.65	0.35	0.15	0.35	0.6	0.35
sim 7	0.05	0.65	0.95	1	0.95	1	1	0.9	0.95	0.9	0.9	0.95		0.9	0.9	0.65	0.6	0.75	0.65	0.5	0.5	0.3	0.25	0.4	0.15
sim 8	0.05	0	0.55	0.95	1	1	1	0.85	1	0.95	1	0.95		0.85	0.7	0.75	0.7	0.7	0.4	0.5	0.5	0.25	0.15	0.45	0.2
sim 9	0	0.05	0	0.6	0.95	0.95	1	1	1	1	1	0.9		0.9	0.95	0.7	0.7	0.65	0.5	0.25	0.2	0.3	0.25	0.2	0.45
sim 10	0	0.15	0.15	0.9	1	0.95	1	1	0.95	0.95	0.95	1		0.9	0.85	0.9	0.75	0.7	0.55	0.35	0.4	0.3	0.2	0	0.2
n	10	10	10	10	10	10	10	10	10	10	10	10		10	10	10	10	10	10	10	10	10	10	10	10
mean	0.055	0.185	0.545	0.875	0.985	0.98	0.995	0.975	0.975	0.96	0.96	0.935		0.895	0.865	0.78	0.675	0.705	0.61	0.465	0.345	0.325	0.27	0.305	0.25
sd	0.0643342	0.18265	0.354691	0.133853	0.0241523	0.0258199	0.0158114	0.0540062	0.0353553	0.0316228	0.0394405	0.0474342		0.0368932	0.0944281	0.10328	0.0754615	0.0831665	0.128668	0.124833	0.127911	0.0950146	0.184391	0.162361	0.124722
serr	0.0203443	0.0577591	0.112163	0.0423281	0.00763763	0.00816497	0.005	0.0170783	0.0111803	0.01	0.0124722	0.015		0.0116667	0.0298608	0.0326599	0.023863	0.0262996	0.0406885	0.0394757	0.0404489	0.0300463	0.0583095	0.0513431	0.0394405
Female absent
Avg pct avoid (sess of 20 trials)	1	2	3	4	5	6	7	8	9	10	11	12		1	2	3	4	5	6	7	8	9	10	11	12
sim 1	0.05	0.1	0.7	0.95	0.95	1	0.95	1	1	0.95	0.9	0.9		0.95	0.9	0.8	0.75	0.75	0.5	0.6	0.4	0	0.35	0.25	0.05
sim 2	0.25	0.45	0.85	0.85	1	1	0.95	1	0.95	0.85	0.9	0.8		1	0.8	0.8	0.8	0.7	0.45	0.45	0.4	0.4	0.3	0.2	0.3
sim 3	0.05	0.1	0.65	0.95	0.9	0.95	1	0.95	0.95	0.95	0.95	1		1	0.9	0.85	0.8	0.65	0.7	0.55	0.45	0.6	0.45	0.3	0.2
sim 4	0.05	0.1	0.4	0.9	1	0.95	1	0.95	0.95	0.9	0.95	1		0.95	0.85	0.8	0.8	0.75	0.7	0.3	0.4	0.25	0.05	0.35	0.3
sim 5	0.05	0.1	0.55	0.95	0.95	0.95	1	0.9	1	0.95	0.85	1		0.9	0.9	0.8	0.65	0.65	0.65	0.35	0.55	0.2	0.35	0.3	0.6
sim 6	0.05	0.15	0.7	0.8	0.95	0.95	1	1	0.95	0.9	0.95	0.95		0.9	0.85	0.7	0.9	0.5	0.45	0.45	0.3	0.15	0.3	0.15	0.05
sim 7	0.05	0.3	0.6	0.85	0.95	1	1	1	0.95	0.95	0.95	0.95		0.85	0.85	0.9	0.8	0.6	0.6	0.25	0.4	0.15	0.35	0.3	0.25
sim 8	0.05	0	0.05	0.65	0.8	1	0.95	0.95	1	1	0.95	0.95		0.8	0.8	0.8	0.75	0.75	0.55	0.5	0.35	0.3	0.2	0.2	0.55
sim 9	0	0.15	0.5	0.9	1	1	1	0.95	0.9	0.9	0.95	0.9		0.95	0.95	0.9	0.95	0.85	0.8	0.55	0.7	0.6	0.45	0.4	0.4
sim 10	0	0.3	0.8	0.95	0.95	0.95	0.9	0.9	1	0.9	0.9	1		0.85	0.95	0.85	0.6	0.7	0.5	0.6	0.35	0.35	0.55	0.15	0.05
n	10	10	10	10	10	10	10	10	10	10	10	10		10	10	10	10	10	10	10	10	10	10	10	10
mean	0.06	0.175	0.58	0.875	0.945	0.975	0.975	0.96	0.965	0.925	0.925	0.945		0.915	0.875	0.82	0.78	0.69	0.59	0.46	0.43	0.3	0.335	0.26	0.275
sd	0.0699206	0.133853	0.229976	0.0950146	0.0598609	0.0263523	0.0353553	0.0394405	0.0337474	0.0424918	0.0353553	0.0643342		0.0668747	0.0540062	0.0586894	0.10328	0.0966092	0.119722	0.124276	0.11595	0.194365	0.139543	0.0843274	0.198956
serr	0.0221108	0.0423281	0.0727247	0.0300463	0.0189297	0.00833333	0.0111803	0.0124722	0.0106719	0.0134371	0.0111803	0.0203443		0.0211476	0.0170783	0.0185592	0.0326599	0.0305505	0.0378594	0.0392994	0.0366667	0.0614636	0.0441273	0.0266667	0.0629153
Male present
Avg pct avoid (sess of 20 trials)	1	2	3	4	5	6	7	8	9	10	11	12		1	2	3	4	5	6	7	8	9	10	11	12
sim 1	0.05	0.05	0.15	0.4	0.55	0.8	0.85	0.9	0.9	0.8	0.85	0.9		0.65	0.45	0.55	0.3	0.1	0.35	0.15	0.15	0.3	0.15	0.1	0.15
sim 2	0.1	0.1	0.1	0.25	0.35	0.55	0.8	0.85	0.75	0.75	0.85	0.75		0.85	0.75	0.6	0.35	0.35	0.25	0.2	0.35	0.2	0.25	0.25	0.25
sim 3	0	0.15	0.2	0.45	0.5	0.6	0.8	0.85	0.85	0.9	0.85	0.6		0.85	0.85	0.65	0.3	0.5	0.3	0.15	0.15	0.2	0.25	0.15	0.3
sim 4	0.2	0.1	0.05	0.2	0.65	0.75	0.75	0.7	0.8	0.9	0.75	0.8		0.7	0.75	0.65	0.5	0.3	0.2	0.25	0.2	0.35	0.2	0.25	0.15
sim 5	0	0.05	0.1	0.5	0.6	0.8	0.9	0.7	0.9	0.85	0.8	0.75		0.75	0.85	0.5	0.25	0.35	0.4	0.25	0.2	0.25	0.15	0.2	0.1
sim 6	0	0.15	0	0.2	0.2	0.35	0.8	0.8	0.8	0.75	0.8	0.9		0.5	0.6	0.3	0.55	0.2	0.25	0.35	0.15	0.2	0.2	0.05	0
sim 7	0.1	0.05	0.1	0.35	0.65	0.7	0.8	0.75	0.8	0.95	0.75	0.95		0.6	0.65	0.5	0.35	0.1	0.3	0.3	0.1	0.3	0.1	0.25	0.05
sim 8	0	0.05	0.05	0.05	0.15	0.05	0.45	0.7	0.8	0.8	0.7	0.85		0.75	0.6	0.55	0.5	0.25	0.35	0.25	0.05	0.15	0.4	0.1	0.35
sim 9	0	0.15	0.15	0.5	0.7	0.65	0.65	0.8	0.8	0.8	0.8	0.9		0.85	0.8	0.7	0.45	0.6	0.3	0.25	0.2	0.2	0.2	0.2	0.2
sim 10	0.15	0.25	0.35	0.6	0.7	0.75	0.9	0.85	0.85	0.75	0.8	0.8		0.9	0.65	0.5	0.45	0.3	0.2	0.2	0.15	0.2	0.1	0.25	0
n	10	10	10	10	10	10	10	10	10	10	10	10		10	10	10	10	10	10	10	10	10	10	10	10
mean	0.06	0.11	0.125	0.35	0.505	0.6	0.77	0.79	0.825	0.825	0.795	0.82		0.74	0.695	0.55	0.4	0.305	0.29	0.235	0.17	0.235	0.2	0.18	0.155
sd	0.0737865	0.0658281	0.0978945	0.171594	0.203374	0.236878	0.133749	0.0737865	0.0485913	0.071686	0.0497214	0.10328		0.128668	0.127911	0.113039	0.10274	0.158902	0.0658281	0.0625833	0.0788811	0.0625833	0.0881917	0.0752773	0.121221
serr	0.0233333	0.0208167	0.030957	0.0542627	0.0643126	0.0749074	0.0422953	0.0233333	0.0153659	0.0226691	0.0157233	0.0326599		0.0406885	0.0404489	0.035746	0.0324893	0.0502494	0.0208167	0.0197906	0.0249444	0.0197906	0.0278887	0.0238048	0.0383333
Male absent
Avg pct avoid (sess of 20 trials)	1	2	3	4	5	6	7	8	9	10	11	12		1	2	3	4	5	6	7	8	9	10	11	12
sim 1	0	0.3	0.2	0.5	0.4	0.8	0.6	0.6	0.7	0.8	0.9	0.85		0.8	0.4	0.4	0.8	0.25	0.2	0.3	0.15	0.2	0.2	0.15	0.1
sim 2	0.15	0.05	0.1	0.15	0.3	0.7	0.85	0.65	0.7	0.8	0.9	0.8		0.7	0.65	0.6	0.45	0	0.2	0.2	0.3	0.25	0.2	0.15	0.4
sim 3	0	0.05	0.1	0.25	0.1	0.3	0.7	0.6	0.8	0.85	0.85	0.9		0.7	0.5	0.25	0.3	0.3	0.35	0.25	0.1	0	0.15	0.2	0.15
sim 4	0.05	0	0.15	0	0.2	0.35	0.65	0.8	0.9	0.8	0.9	0.8		0.85	0.55	0.4	0.65	0.3	0.25	0.2	0.1	0.1	0.05	0	0
sim 5	0.15	0.15	0.45	0.4	0.6	0.85	0.85	0.7	0.65	0.7	0.8	0.75		0.85	0.6	0.55	0.45	0.45	0.2	0.25	0.4	0.25	0.15	0	0.15
sim 6	0	0.1	0.25	0.15	0.4	0.5	0.5	0.75	0.65	0.8	0.85	0.7		0.6	0.6	0.5	0.35	0.35	0.3	0.15	0.3	0	0.15	0.15	0.2
sim 7	0	0.05	0.1	0.1	0.3	0.3	0.75	0.75	0.7	0.7	0.95	0.7		0.8	0.5	0.7	0.6	0.35	0.2	0.25	0.5	0.35	0.15	0.2	0.1
sim 8	0.1	0.25	0.15	0.35	0.45	0.55	0.7	0.85	0.6	0.8	1	0.85		0.7	0.55	0.7	0.2	0.45	0.2	0.15	0.25	0.35	0.35	0	0.05
sim 9	0.05	0.1	0.2	0.25	0.45	0.4	0.7	0.85	0.8	0.75	0.8	0.85		0.95	0.6	0.5	0.35	0.35	0.15	0.3	0.2	0.25	0.15	0.3	0.1
sim 10	0.05	0.05	0.35	0.4	0.45	0.65	0.75	0.75	0.9	0.85	0.75	0.8		0.75	0.65	0.25	0.45	0.35	0.15	0.2	0.2	0.4	0.25	0	0.25
n	10	10	10	10	10	10	10	10	10	10	10	10		10	10	10	10	10	10	10	10	10	10	10	10
mean	0.055	0.11	0.205	0.255	0.365	0.54	0.705	0.73	0.74	0.785	0.87	0.8		0.77	0.56	0.485	0.46	0.315	0.22	0.225	0.25	0.215	0.18	0.115	0.15
sd	0.0598609	0.0966092	0.116548	0.157145	0.143469	0.203852	0.106589	0.0918937	0.104881	0.0529675	0.0752773	0.0666667		0.100554	0.0774597	0.161675	0.179196	0.127039	0.0632456	0.0540062	0.129099	0.14152	0.0788811	0.108141	0.113039
serr	0.0189297	0.0305505	0.0368556	0.0496935	0.0453689	0.0644636	0.0337062	0.0290593	0.0331662	0.0167498	0.0238048	0.0210819		0.031798	0.0244949	0.0511262	0.0566667	0.0401732	0.02	0.0170783	0.0408248	0.0447524	0.0249444	0.0341971	0.035746

## Sheet: Fig7A
shock cost = -8 present
Avg pct avoid (sess of 20 trials)	1	2	3	4	5	6	7	8	9	10	11	12		1	2	3	4	5	6	7	8	9	10	11	12
sim 1	0	0.2	0.85	0.9	0.95	1	1	0.95	1	0.95	0.85	0.9		0.9	1	0.8	0.65	0.55	0.65	0.35	0.3	0.3	0.25	0.45	0.2
sim 2	0	0.1	0.45	0.85	1	0.95	1	1	0.95	1	1	0.9		0.85	0.85	0.5	0.55	0.35	0.2	0.55	0.6	0.25	0.3	0.2	0.15
sim 3	0.15	0.75	0.8	1	0.95	1	0.95	1	0.95	0.95	1	0.95		0.95	0.95	0.8	0.65	0.55	0.7	0.35	0.2	0.25	0.1	0.35	0.25
sim 4	0.1	0.25	0.8	0.95	0.95	1	1	1	0.9	1	1	0.85		0.85	0.7	0.6	0.4	0.75	0.55	0.5	0.45	0.4	0.4	0.2	0.15
sim 5	0.15	0.35	0.85	1	0.9	0.95	1	1	1	1	0.9	0.95		1	0.7	0.6	0.45	0.7	0.2	0.35	0.1	0.15	0.3	0.05	0.4
sim 6	0.1	0	0.6	0.95	0.95	1	1	1	1	1	0.8	0.95		0.95	0.9	0.85	0.7	0.5	0.55	0.4	0.25	0.3	0.25	0.25	0.05
sim 7	0.05	0.1	0.55	0.9	1	0.95	1	1	0.95	0.95	0.9	1		1	0.95	0.9	0.9	0.75	0.55	0.35	0.5	0.55	0.35	0.3	0.25
sim 8	0.1	0.05	0.15	0.8	0.95	0.95	0.95	1	1	0.9	0.95	1		0.95	0.6	0.8	0.65	0.6	0.75	0.3	0.7	0.2	0.25	0.25	0.05
sim 9	0.2	0.65	0.9	0.95	0.95	1	1	1	1	0.95	0.9	1		0.8	0.85	0.8	0.45	0.5	0.45	0.35	0.25	0.1	0.4	0.2	0.4
sim 10	0	0.25	0.65	0.95	1	1	1	0.95	0.95	0.9	0.95	0.9		0.9	0.8	0.8	0.7	0.7	0.7	0.4	0.3	0.35	0.3	0.1	0.1
n	10	10	10	10	10	10	10	10	10	10	10	10		10	10	10	10	10	10	10	10	10	10	10	10
mean	0.085	0.27	0.66	0.925	0.96	0.98	0.99	0.99	0.97	0.96	0.925	0.94		0.915	0.83	0.745	0.61	0.595	0.53	0.39	0.365	0.285	0.29	0.235	0.2
sd	0.0709068	0.250777	0.233095	0.0634648	0.0316228	0.0258199	0.0210819	0.0210819	0.0349603	0.0394405	0.0677003	0.0516398		0.0668747	0.129529	0.130064	0.150555	0.130064	0.196073	0.0774597	0.190102	0.129207	0.0875595	0.11559	0.12693
serr	0.0224227	0.0793025	0.0737111	0.0200693	0.01	0.00816497	0.00666667	0.00666667	0.0110554	0.0124722	0.0214087	0.0163299		0.0211476	0.0409607	0.0411299	0.0476095	0.0411299	0.0620036	0.0244949	0.0601156	0.0408588	0.0276887	0.0365529	0.0401386
shock cost = -8 absent
Avg pct avoid (sess of 20 trials)	1	2	3	4	5	6	7	8	9	10	11	12		1	2	3	4	5	6	7	8	9	10	11	12
sim 1	0.1	0.2	0.45	0.95	1	0.9	0.9	1	0.95	0.95	0.9	0.95		0.75	0.9	0.7	0.7	0.6	0.35	0.4	0.55	0.35	0.3	0.25	0.25
sim 2	0.1	0.05	0.1	0.35	0.9	0.9	1	0.95	0.95	1	1	0.9		0.95	0.75	0.9	0.9	0.55	0.75	0.5	0.45	0.3	0.25	0.25	0.3
sim 3	0.05	0.3	0.65	0.9	0.95	0.95	0.95	0.95	1	1	0.95	1		0.95	0.8	0.75	0.75	0.7	0.65	0.35	0.5	0.35	0.15	0.5	0.2
sim 4	0	0.05	0.65	0.95	1	1	0.9	0.95	1	1	0.95	0.9		0.95	1	0.95	0.75	0.7	0.7	0.75	0.55	0.4	0.35	0.35	0.2
sim 5	0.25	0.55	0.85	1	1	1	1	0.95	0.95	1	0.75	0.8		0.95	0.95	0.9	0.75	0.75	0.7	0.55	0.45	0.35	0.5	0.5	0.45
sim 6	0.1	0.2	0.55	0.95	0.95	0.9	1	1	1	0.95	0.9	0.95		0.95	0.9	0.9	0.95	0.75	0.8	0.75	0.6	0.4	0.6	0.55	0.15
sim 7	0.05	0.05	0.2	0.65	0.95	0.95	1	0.95	1	1	1	0.95		0.9	0.95	0.8	0.8	0.65	0.45	0.75	0.55	0.4	0.35	0.3	0.4
sim 8	0.05	0.05	0.5	0.85	0.85	1	0.95	0.95	1	1	1	1		0.9	0.8	0.9	0.65	0.65	0.5	0.2	0.5	0.15	0.45	0.35	0.35
sim 9	0.05	0.5	0.55	0.85	1	1	1	0.95	1	0.95	0.95	0.9		0.9	0.85	0.75	0.7	0.4	0.7	0.65	0.25	0.3	0.25	0.2	0.35
sim 10	0	0.1	0.3	0.7	0.95	1	0.9	0.95	0.9	1	0.95	0.95		1	0.95	0.9	0.85	0.75	0.65	0.7	0.5	0.55	0.35	0.25	0.35
n	10	10	10	10	10	10	10	10	10	10	10	10		10	10	10	10	10	10	10	10	10	10	10	10
mean	0.075	0.205	0.48	0.815	0.955	0.96	0.96	0.96	0.975	0.985	0.935	0.93		0.92	0.885	0.845	0.78	0.65	0.625	0.56	0.49	0.355	0.355	0.35	0.3
sd	0.071686	0.189224	0.226323	0.198676	0.0497214	0.0459468	0.0459468	0.0210819	0.0353553	0.0241523	0.0747217	0.0586894		0.0674949	0.0818196	0.086442	0.0948683	0.110554	0.143856	0.194079	0.0966092	0.101242	0.132183	0.124722	0.0971825
serr	0.0226691	0.0598377	0.0715697	0.0628269	0.0157233	0.0145297	0.0145297	0.00666667	0.0111803	0.00763763	0.0236291	0.0185592		0.0213437	0.0258736	0.0273354	0.03	0.0349603	0.0454911	0.0613732	0.0305505	0.0320156	0.0417998	0.0394405	0.0307318
shock cost = -4 present
Avg pct avoid (sess of 20 trials)	1	2	3	4	5	6	7	8	9	10	11	12		1	2	3	4	5	6	7	8	9	10	11	12
sim 1	0.1	0	0.2	0.5	0.8	0.75	0.8	0.85	0.95	0.85	0.9	0.9		0.8	0.65	0.8	0.4	0.45	0.15	0.3	0.35	0.15	0.35	0.15	0.05
sim 2	0.05	0	0	0.45	0.55	0.7	0.9	0.95	0.95	0.8	0.85	0.95		0.8	0.75	0.35	0.5	0.5	0.3	0.15	0.25	0.35	0	0.4	0.25
sim 3	0.05	0.3	0.7	0.6	0.85	0.95	0.95	0.85	0.9	0.65	0.9	0.8		0.95	0.85	0.75	0.6	0.4	0.55	0.3	0.1	0.25	0.3	0.05	0.1
sim 4	0	0.1	0.2	0.35	0.45	0.65	0.95	0.95	0.9	1	0.9	0.8		0.7	0.45	0.55	0.6	0.45	0.55	0.4	0.15	0.15	0.2	0.1	0.4
sim 5	0.25	0.1	0.15	0.3	0.6	0.7	0.9	0.85	0.95	0.8	0.95	0.85		0.75	0.8	0.6	0.5	0.35	0.35	0.45	0.3	0.25	0.35	0.2	0.2
sim 6	0.1	0.25	0.2	0.45	0.8	0.85	0.85	0.9	0.8	0.75	0.9	0.85		0.8	0.85	0.65	0.7	0.2	0.3	0.35	0.55	0.15	0.25	0.15	0.5
sim 7	0	0.15	0.15	0.25	0.9	0.75	0.95	0.9	0.95	0.9	0.95	0.8		0.8	0.75	0.9	0.55	0.3	0.3	0.5	0.4	0.15	0.35	0.15	0.35
sim 8	0.05	0.1	0.05	0.5	0.55	0.7	1	0.9	0.9	0.75	0.95	0.85		0.9	0.85	0.8	0.7	0.7	0.6	0.4	0.35	0.25	0.05	0.5	0.25
sim 9	0.1	0.15	0.3	0.3	0.85	0.6	0.9	0.9	0.85	0.85	1	0.9		0.95	0.9	0.55	0.4	0.55	0.25	0.5	0.25	0.35	0.45	0.05	0.3
sim 10	0.15	0	0	0.05	0.2	0.65	0.55	0.9	0.7	0.95	0.8	0.95		0.8	0.65	0.7	0.65	0.5	0.3	0.3	0.15	0.15	0.45	0.15	0.3
n	10	10	10	10	10	10	10	10	10	10	10	10		10	10	10	10	10	10	10	10	10	10	10	10
mean	0.085	0.115	0.195	0.375	0.655	0.73	0.875	0.895	0.885	0.83	0.91	0.865		0.825	0.75	0.665	0.56	0.44	0.365	0.365	0.285	0.22	0.275	0.19	0.27
sd	0.0747217	0.102875	0.202004	0.158552	0.224165	0.10328	0.127475	0.0368932	0.0818196	0.10328	0.0567646	0.0579751		0.0824958	0.135401	0.159948	0.11005	0.139044	0.149164	0.108141	0.135503	0.0823273	0.153206	0.146818	0.133749
serr	0.0236291	0.032532	0.0638792	0.0501387	0.0708872	0.0326599	0.0403113	0.0116667	0.0258736	0.0326599	0.0179505	0.0183333		0.0260875	0.0428174	0.05058	0.034801	0.0439697	0.0471699	0.0341971	0.0428499	0.0260342	0.0484481	0.046428	0.0422953
shock cost = -4 absent
Avg pct avoid (sess of 20 trials)	1	2	3	4	5	6	7	8	9	10	11	12		1	2	3	4	5	6	7	8	9	10	11	12
sim 1	0.15	0.3	0.35	0.55	0.7	0.75	0.9	0.85	0.9	0.8	0.9	0.9		0.55	0.8	0.8	0.3	0.85	0.55	0.4	0.5	0.4	0.45	0.25	0.4
sim 2	0.1	0.05	0.05	0.05	0.05	0.5	0.6	0.75	0.85	0.75	0.85	0.9		0.8	0.75	0.65	0.9	0.75	0.6	0.35	0.4	0.25	0.35	0.3	0.25
sim 3	0.05	0.05	0.1	0.05	0.2	0.5	0.45	0.85	0.75	0.8	0.9	0.8		0.85	0.65	0.65	0.75	0.3	0.55	0.55	0.25	0.45	0.2	0.25	0.3
sim 4	0	0	0.05	0.1	0.3	0.45	0.6	0.7	0.75	0.9	0.9	0.75		0.85	0.9	0.9	0.85	0.75	0.65	0.35	0.2	0.3	0.3	0.3	0.1
sim 5	0.15	0.05	0.25	0.35	0.7	0.65	0.85	0.8	0.85	0.95	0.8	0.85		1	0.85	0.9	0.75	0.55	0.55	0.85	0.6	0.1	0.1	0.25	0.25
sim 6	0.05	0.1	0.2	0.3	0.65	0.65	0.8	0.85	0.8	1	0.9	0.9		0.75	0.7	0.6	0.55	0.7	0.5	0.55	0.55	0.15	0.35	0.15	0.15
sim 7	0.1	0	0.3	0.15	0.5	0.6	0.9	0.6	0.9	0.8	0.9	0.8		0.85	0.8	0.5	0.45	0.55	0.3	0.3	0.25	0.1	0.15	0.4	0.3
sim 8	0.05	0.1	0.1	0.2	0.4	0.6	0.7	0.8	0.95	0.9	0.8	0.95		0.75	0.9	0.85	0.75	0.6	0.3	0.3	0.4	0.35	0.4	0.1	0.35
sim 9	0.2	0.1	0.05	0.15	0.4	0.55	0.65	0.65	0.9	0.9	0.85	0.8		0.7	0.8	0.95	0.55	0.65	0.45	0.4	0.35	0.35	0.4	0.3	0.05
sim 10	0.1	0	0.15	0.15	0.35	0.85	0.85	0.8	0.85	0.9	0.85	0.8		0.75	0.85	0.7	0.7	0.7	0.55	0.5	0.4	0.3	0.25	0.25	0.35
n	10	10	10	10	10	10	10	10	10	10	10	10		10	10	10	10	10	10	10	10	10	10	10	10
mean	0.095	0.075	0.16	0.205	0.425	0.61	0.73	0.765	0.85	0.87	0.865	0.845		0.785	0.8	0.75	0.655	0.64	0.5	0.455	0.39	0.275	0.295	0.255	0.25
sd	0.0598609	0.0889757	0.11005	0.155367	0.216346	0.12202	0.153116	0.0883491	0.0666667	0.0788811	0.0411636	0.0643342		0.117969	0.0816497	0.150923	0.18775	0.152388	0.117851	0.167415	0.132916	0.12304	0.116548	0.0831665	0.11547
serr	0.0189297	0.0281366	0.034801	0.0491313	0.0684146	0.0385861	0.0484195	0.0279384	0.0210819	0.0249444	0.0130171	0.0203443		0.037305	0.0258199	0.0477261	0.0593717	0.0481894	0.0372678	0.0529413	0.0420317	0.0389087	0.0368556	0.0262996	0.0365148

## Sheet: Fig7B
shock cost = -8 present
Avg pct avoid (sess of 20 trials)	1	2	3	4	5	6	7	8	9	10	11	12		1	2	3	4	5	6	7	8	9	10	11	12
sim 1	0.1	0.15	0.65	0.95	0.9	0.9	0.95	0.85	0.95	0.9	0.85	1		0.9	0.6	0.35	0.5	0.6	0.45	0.25	0.5	0.6	0.4	0.1	0.1
sim 2	0.35	0.55	0.85	0.9	0.95	0.85	1	0.9	0.9	0.9	0.9	0.95		0.9	0.8	0.4	0.55	0.25	0.45	0.35	0.2	0.05	0.35	0.2	0.1
sim 3	0	0.25	0.65	0.9	1	0.9	1	0.9	0.8	0.95	0.95	0.9		0.75	0.8	0.55	0.5	0.15	0.3	0.15	0.25	0.2	0.1	0.2	0.35
sim 4	0.05	0.1	0.35	0.85	0.95	0.85	0.85	0.85	0.9	0.85	0.95	0.85		0.8	0.85	0.45	0.35	0.45	0.3	0.3	0.4	0.15	0.25	0.05	0.25
sim 5	0.15	0.55	0.8	0.95	1	0.95	0.9	0.95	0.8	1	0.95	1		0.75	0.5	0.65	0.45	0.45	0	0.35	0.3	0.1	0.1	0.2	0.05
sim 6	0.05	0	0.35	0.75	0.9	0.95	0.75	0.85	0.85	1	0.95	0.75		0.9	0.8	0.65	0.65	0.45	0.25	0.35	0.25	0.2	0.05	0.2	0.1
sim 7	0.2	0.3	0.95	0.9	0.85	1	0.8	0.95	0.9	0.85	0.95	0.95		1	0.65	0.7	0.8	0.5	0.6	0.05	0.25	0.4	0.45	0.25	0.15
sim 8	0.05	0.45	0.8	0.95	0.8	0.85	0.9	0.9	1	0.9	0.95	0.85		0.9	0.6	0.7	0.45	0.4	0.5	0.3	0.15	0.2	0.15	0.2	0.1
sim 9	0.05	0	0.55	0.9	0.85	0.8	0.95	0.8	0.75	1	1	0.95		0.6	0.6	0.55	0.7	0.3	0.35	0.15	0.2	0.4	0.1	0.2	0.25
sim 10	0.05	0.35	0.75	0.8	0.95	0.9	0.95	0.85	0.85	0.95	0.95	0.9		0.95	0.95	0.65	0.55	0.55	0.4	0.25	0.25	0.45	0.1	0.35	0.15
n	10	10	10	10	10	10	10	10	10	10	10	10		10	10	10	10	10	10	10	10	10	10	10	10
mean	0.105	0.27	0.67	0.885	0.915	0.895	0.905	0.88	0.87	0.93	0.94	0.91		0.845	0.715	0.565	0.55	0.41	0.36	0.25	0.275	0.275	0.205	0.195	0.16
sd	0.10395	0.207096	0.203033	0.0668747	0.0668747	0.0598609	0.0831665	0.0483046	0.0752773	0.0586894	0.0394405	0.0774597		0.118907	0.143469	0.127039	0.133333	0.139044	0.164655	0.10274	0.103414	0.176777	0.146154	0.0797566	0.0936898
serr	0.0328718	0.0654896	0.0642045	0.0211476	0.0211476	0.0189297	0.0262996	0.0152753	0.0238048	0.0185592	0.0124722	0.0244949		0.0376017	0.0453689	0.0401732	0.0421637	0.0439697	0.0520683	0.0324893	0.0327024	0.0559017	0.0462181	0.0252212	0.0296273
shock cost = -8 absent
Avg pct avoid (sess of 20 trials)	1	2	3	4	5	6	7	8	9	10	11	12		1	2	3	4	5	6	7	8	9	10	11	12
sim 1	0	0.05	0	0.3	0.75	0.8	0.95	0.8	0.9	0.95	0.95	0.9		0.9	0.8	0.8	0.65	0.55	0.35	0.35	0.3	0.25	0.15	0.15	0.25
sim 2	0.05	0	0.25	0.6	0.8	0.95	0.95	0.85	0.9	0.95	0.9	0.85		0.9	0.65	0.65	0.35	0.2	0.4	0.4	0.15	0.3	0.25	0.05	0.25
sim 3	0.1	0.25	0.55	0.8	0.9	0.9	0.85	0.85	0.95	1	0.95	0.95		0.85	0.8	0.85	0.7	0.35	0.35	0.5	0.1	0.25	0.25	0.15	0.3
sim 4	0	0.3	0.65	0.85	0.7	0.8	0.95	0.95	0.95	0.85	1	0.95		0.8	0.7	0.5	0.35	0.45	0.15	0.1	0.25	0.2	0.15	0.1	0.25
sim 5	0.1	0.1	0.15	0.8	0.95	0.85	0.8	0.85	0.95	1	0.9	0.8		0.8	0.7	0.5	0.65	0.3	0.25	0.35	0.2	0.2	0	0.15	0.15
sim 6	0.3	0.7	0.8	0.9	0.85	1	0.95	0.85	0.95	0.9	0.9	0.95		0.9	0.7	0.8	0.65	0.5	0.4	0.25	0.2	0.4	0.05	0.15	0.15
sim 7	0	0.3	0.7	0.85	0.9	0.95	0.9	0.9	0.95	0.9	1	0.95		0.95	0.8	0.6	0.4	0.4	0.4	0.2	0.35	0.3	0.25	0.15	0.15
sim 8	0.05	0.05	0.05	0.25	0.45	0.85	0.95	0.85	0.8	0.9	0.95	0.9		0.9	0.75	0.7	0.65	0.45	0.3	0.2	0.55	0.3	0.1	0.3	0.15
sim 9	0.05	0	0.05	0.4	0.7	0.9	0.9	0.85	0.95	0.95	0.85	0.95		0.85	0.75	0.8	0.55	0.3	0.4	0.2	0.4	0.25	0.5	0.15	0.15
sim 10	0	0.1	0.6	0.75	0.85	0.85	0.85	1	0.9	0.85	0.9	0.95		1	0.9	0.55	0.45	0.2	0.55	0.35	0.3	0.25	0.25	0.3	0.2
n	10	10	10	10	10	10	10	10	10	10	10	10		10	10	10	10	10	10	10	10	10	10	10	10
mean	0.065	0.185	0.38	0.65	0.785	0.885	0.905	0.875	0.92	0.925	0.93	0.915		0.885	0.755	0.675	0.54	0.37	0.355	0.29	0.28	0.27	0.195	0.165	0.2
sd	0.0914391	0.2148	0.3093	0.24608	0.145392	0.0668747	0.0550252	0.0589256	0.0483046	0.0540062	0.0483046	0.0529675		0.0625833	0.0724569	0.133853	0.139044	0.120646	0.106589	0.119722	0.131656	0.0586894	0.140337	0.0783511	0.057735
serr	0.0289156	0.0679256	0.0978093	0.0778175	0.045977	0.0211476	0.0174005	0.0186339	0.0152753	0.0170783	0.0152753	0.0167498		0.0197906	0.0229129	0.0423281	0.0439697	0.0381517	0.0337062	0.0378594	0.0416333	0.0185592	0.0443784	0.0247768	0.0182574
shock cost = -4 present
Avg pct avoid (sess of 20 trials)	1	2	3	4	5	6	7	8	9	10	11	12		1	2	3	4	5	6	7	8	9	10	11	12
sim 1	0.1	0.1	0.35	0.25	0.6	0.75	0.85	0.85	0.8	0.95	0.9	0.9		0.75	0.5	0.4	0.45	0.25	0.15	0.15	0.35	0.2	0.3	0.1	0.1
sim 2	0.05	0	0	0	0.55	0.85	0.65	0.65	0.85	0.9	0.75	0.75		0.5	0.75	0.45	0.45	0.6	0.2	0.2	0.2	0.3	0.25	0.25	0.05
sim 3	0.1	0.05	0.3	0.45	0.45	0.85	0.9	0.8	0.9	0.75	0.75	0.85		0.4	0.55	0.6	0.65	0.25	0.35	0.1	0.2	0.45	0.1	0.2	0.1
sim 4	0	0.15	0.15	0.15	0.55	0.6	0.9	0.85	0.65	0.9	0.85	0.75		0.6	0.6	0.5	0.45	0.4	0	0.25	0.1	0.3	0	0.05	0.05
sim 5	0.05	0.35	0.15	0.3	0.65	0.5	0.85	0.85	0.85	0.9	0.85	0.8		0.75	0.7	0.55	0.35	0.15	0.2	0.35	0.15	0.3	0.2	0.15	0.3
sim 6	0.05	0.05	0.05	0.5	0.45	0.75	0.9	0.8	0.95	0.65	0.8	0.9		0.8	0.5	0.75	0.5	0.35	0.35	0.2	0.15	0.5	0.25	0.2	0.05
sim 7	0.05	0.1	0.05	0.35	0.3	0.8	0.7	0.75	0.85	0.75	0.85	0.9		0.9	0.55	0.45	0.35	0.3	0.4	0	0.05	0.1	0.1	0.1	0.15
sim 8	0	0	0.05	0.05	0.25	0.4	0.85	0.9	0.8	0.8	0.8	0.85		0.8	0.75	0.45	0.45	0.25	0.45	0.35	0.2	0.15	0.15	0.2	0.15
sim 9	0.05	0.1	0.6	0.55	0.6	0.8	0.9	0.85	0.95	0.75	0.75	0.9		0.75	0.5	0.5	0.45	0.35	0.25	0.15	0	0.4	0.15	0.1	0.1
sim 10	0.1	0.1	0.25	0.15	0.5	0.7	0.75	0.85	0.9	0.9	0.8	0.85		0.65	0.7	0.45	0.5	0.3	0.35	0.1	0.15	0.1	0.2	0.2	0.1
n	10	10	10	10	10	10	10	10	10	10	10	10		10	10	10	10	10	10	10	10	10	10	10	10
mean	0.055	0.1	0.195	0.275	0.49	0.7	0.825	0.815	0.85	0.825	0.81	0.845		0.69	0.61	0.51	0.46	0.32	0.27	0.185	0.155	0.28	0.17	0.155	0.115
sd	0.0368932	0.1	0.184767	0.18893	0.130809	0.152753	0.0920447	0.0709068	0.0881917	0.0978945	0.0516398	0.0598609		0.152388	0.104881	0.102198	0.0843274	0.120646	0.13581	0.11068	0.0955975	0.141814	0.0888194	0.0643342	0.0747217
serr	0.0116667	0.0316228	0.0584285	0.0597448	0.0413656	0.0483046	0.0291071	0.0224227	0.0278887	0.030957	0.0163299	0.0189297		0.0481894	0.0331662	0.0323179	0.0266667	0.0381517	0.042947	0.035	0.0302306	0.0448454	0.0280872	0.0203443	0.0236291
shock cost = -4 absent
Avg pct avoid (sess of 20 trials)	1	2	3	4	5	6	7	8	9	10	11	12		1	2	3	4	5	6	7	8	9	10	11	12
sim 1	0.1	0	0.05	0.25	0.4	0.45	0.8	0.6	0.75	0.9	0.75	0.7		0.7	0.5	0.3	0.2	0.6	0.2	0.3	0.15	0.2	0.15	0.1	0.2
sim 2	0.1	0.2	0.15	0.1	0.45	0.55	0.75	0.75	0.75	0.7	0.9	0.75		0.8	0.65	0.6	0.2	0.25	0.1	0.2	0.35	0.3	0.15	0.15	0.3
sim 3	0.05	0.05	0.15	0.1	0.2	0.55	0.8	0.7	0.75	0.85	0.9	0.85		0.7	0.55	0.2	0.15	0.2	0.35	0.1	0.15	0.15	0.35	0.1	0
sim 4	0.05	0.15	0.05	0.05	0.25	0.5	0.75	0.75	0.65	0.8	0.85	0.8		0.75	0.6	0.45	0.35	0.25	0.25	0.1	0.15	0.1	0.35	0.1	0.3
sim 5	0	0	0.05	0.1	0.2	0.6	0.7	0.65	0.75	0.95	0.85	0.85		0.7	0.6	0.55	0.75	0.2	0.25	0.25	0.25	0	0.1	0.1	0.25
sim 6	0	0	0.05	0	0.25	0.4	0.65	0.85	0.7	0.65	0.9	0.85		0.65	0.55	0.4	0.25	0.2	0.25	0.3	0.25	0.25	0.25	0	0.1
sim 7	0	0.1	0.25	0.15	0.1	0.35	0.55	0.7	0.9	0.8	0.9	0.7		0.45	0.6	0.35	0.65	0.3	0.25	0.15	0.25	0.2	0.25	0.05	0.15
sim 8	0.1	0.25	0.25	0.55	0.6	0.6	0.75	0.7	0.8	0.75	0.85	0.85		0.75	0.7	0.4	0.35	0.4	0.2	0.15	0.15	0.2	0.4	0.35	0.15
sim 9	0	0.05	0	0.1	0.05	0	0.25	0.2	0.4	0.7	0.7	0.5		0.85	0.55	0.5	0.45	0.4	0.45	0.2	0.3	0.2	0.1	0.15	0
sim 10	0.25	0.2	0.05	0.3	0.4	0.8	0.6	0.85	0.85	0.7	0.85	0.85		0.75	0.7	0.4	0.35	0.35	0.5	0.25	0.2	0.05	0.15	0.15	0.05
n	10	10	10	10	10	10	10	10	10	10	10	10		10	10	10	10	10	10	10	10	10	10	10	10
mean	0.065	0.1	0.105	0.17	0.29	0.48	0.66	0.675	0.73	0.78	0.845	0.77		0.71	0.6	0.415	0.37	0.315	0.28	0.2	0.22	0.165	0.225	0.125	0.15
sd	0.0783511	0.0942809	0.0895979	0.160208	0.16964	0.209762	0.166333	0.184466	0.13581	0.0977525	0.068516	0.113529		0.107497	0.0666667	0.117969	0.197484	0.127039	0.120646	0.0745356	0.071492	0.0914391	0.111181	0.0920447	0.113039
serr	0.0247768	0.0298142	0.0283333	0.0506623	0.0536449	0.0663325	0.0525991	0.0583333	0.042947	0.0309121	0.0216667	0.0359011		0.0339935	0.0210819	0.037305	0.06245	0.0401732	0.0381517	0.0235702	0.0226078	0.0289156	0.0351584	0.0291071	0.035746

## Sheet: Fig 7C
α = .01 present
Avg pct avoid (sess of 20 trials)	1	2	3	4	5	6	7	8	9	10	11	12		1	2	3	4	5	6	7	8	9	10	11	12
sim 1	0.05	0.15	0.05	0.35	0.75	0.6	0.7	0.8	0.9	0.85	0.95	0.9		0.95	0.7	0.75	0.35	0.45	0.4	0.1	0.05	0.35	0.05	0.2	0.2
sim 2	0	0.35	0.15	0.3	0.65	0.8	0.9	1	0.9	0.75	0.8	0.95		0.55	0.65	0.6	0.7	0.45	0.5	0.25	0.2	0.2	0.15	0.05	0.05
sim 3	0.1	0.1	0.05	0.25	0.55	0.85	0.75	0.9	0.95	0.95	0.8	0.8		0.8	0.9	0.85	0.6	0.7	0.55	0.35	0.15	0.45	0.25	0.1	0.2
sim 4	0.05	0.15	0.05	0.2	0.75	0.75	0.85	0.9	0.95	0.9	0.85	1		0.75	0.8	0.7	0.8	0.5	0.45	0.6	0.25	0.7	0.35	0.3	0.1
sim 5	0.15	0.05	0.15	0.25	0.8	0.75	0.75	0.9	0.8	0.85	0.95	0.95		0.75	0.6	0.65	0.5	0.5	0.45	0.3	0.45	0.1	0.3	0.2	0.1
sim 6	0.05	0.1	0.05	0.2	0.3	0.5	0.9	0.75	0.85	1	0.9	0.9		0.85	0.75	0.55	0.45	0.5	0.25	0.15	0.25	0.15	0.2	0.2	0.15
sim 7	0.05	0	0.15	0.2	0.5	0.6	0.85	0.9	0.85	0.9	0.9	0.9		0.75	0.75	0.55	0.6	0.55	0.4	0.2	0.15	0.25	0.15	0.1	0.25
sim 8	0.1	0.05	0.05	0.1	0.3	0.75	0.8	0.85	0.75	0.95	0.95	1		0.9	0.65	0.8	0.35	0.6	0.2	0.5	0.1	0.2	0.45	0.05	0.3
sim 9	0.05	0	0.1	0.05	0.15	0.35	0.85	0.75	0.9	0.9	0.95	0.75		0.75	0.55	0.7	0.45	0.55	0.5	0.1	0.2	0.4	0.15	0.2	0.05
sim 10	0	0.15	0.15	0.1	0.3	0.55	0.85	0.95	0.9	0.95	0.85	0.85		0.8	0.75	0.8	0.6	0.6	0.7	0.15	0.1	0.4	0.2	0.4	0.1
n	10	10	10	10	10	10	10	10	10	10	10	10		10	10	10	10	10	10	10	10	10	10	10	10
mean	0.06	0.11	0.095	0.2	0.505	0.65	0.82	0.87	0.875	0.9	0.89	0.9		0.785	0.71	0.695	0.54	0.54	0.44	0.27	0.19	0.32	0.225	0.18	0.15
sd	0.0459468	0.102198	0.0497214	0.0942809	0.231481	0.156347	0.0674949	0.0823273	0.0634648	0.0707107	0.0614636	0.0816497		0.108141	0.102198	0.106589	0.146818	0.0774597	0.142984	0.170294	0.112546	0.178263	0.11607	0.111056	0.0849837
serr	0.0145297	0.0323179	0.0157233	0.0298142	0.0732006	0.0494413	0.0213437	0.0260342	0.0200693	0.0223607	0.0194365	0.0258199		0.0341971	0.0323179	0.0337062	0.046428	0.0244949	0.0452155	0.0538516	0.0355903	0.0563718	0.0367045	0.0351188	0.0268742
α = .01 absent
Avg pct avoid (sess of 20 trials)	1	2	3	4	5	6	7	8	9	10	11	12		1	2	3	4	5	6	7	8	9	10	11	12
sim 1	0.05	0.1	0.2	0	0.15	0.35	0.7	0.9	0.85	0.7	0.95	0.85		0.9	0.8	0.75	0.6	0.55	0.55	0.5	0.35	0.2	0.25	0.1	0.25
sim 2	0.1	0	0.2	0.25	0.5	0.8	0.85	0.8	0.8	0.75	0.85	0.75		0.9	0.75	0.75	0.85	0.45	0.55	0.35	0.45	0.25	0.4	0.1	0.25
sim 3	0	0.05	0.3	0.4	0.5	0.75	0.85	1	0.95	0.9	0.75	0.8		0.75	0.8	0.95	0.65	0.8	0.7	0.15	0.65	0.35	0.15	0.3	0.4
sim 4	0.05	0.05	0.05	0.3	0.4	0.55	0.75	0.85	0.6	0.9	0.85	0.8		0.8	0.75	0.75	0.65	0.75	0.35	0.4	0.3	0.15	0.2	0.5	0.25
sim 5	0.05	0.05	0.2	0.3	0.35	0.65	0.6	0.8	0.75	0.9	0.85	0.95		0.75	0.85	0.55	0.7	0.8	0.55	0.3	0.45	0.3	0.25	0.3	0.2
sim 6	0.1	0	0.25	0.25	0.15	0.65	0.65	0.85	0.8	0.8	0.9	0.9		0.95	0.85	0.85	0.65	0.8	0.6	0.6	0.35	0.45	0.2	0.05	0.2
sim 7	0	0.05	0.1	0.05	0.25	0.4	0.5	0.65	0.7	0.95	0.8	0.9		0.7	0.9	0.65	0.7	0.35	0.6	0.5	0.45	0.35	0.1	0.15	0.05
sim 8	0.1	0	0	0.05	0.25	0.45	0.65	0.9	0.8	0.75	0.85	0.95		0.95	0.65	0.75	0.6	0.65	0.55	0.35	0.4	0.2	0.2	0.3	0.2
sim 9	0.15	0.4	0.45	0.45	0.65	0.85	0.8	0.9	0.8	0.85	0.85	0.85		0.9	0.9	0.65	0.75	0.45	0.65	0.35	0.45	0.3	0.25	0.2	0.2
sim 10	0	0.1	0.1	0.05	0.5	0.8	0.65	0.65	0.95	0.85	0.9	0.95		0.55	0.75	0.7	0.4	0.7	0.45	0.4	0.1	0.25	0.25	0.3	0.05
n	10	10	10	10	10	10	10	10	10	10	10	10		10	10	10	10	10	10	10	10	10	10	10	10
mean	0.06	0.08	0.185	0.21	0.37	0.625	0.7	0.83	0.8	0.835	0.855	0.87		0.815	0.8	0.735	0.655	0.63	0.555	0.39	0.395	0.28	0.225	0.23	0.205
sd	0.0516398	0.118322	0.131339	0.161245	0.168655	0.179892	0.113039	0.111056	0.105409	0.0818196	0.0550252	0.071492		0.129207	0.0781736	0.11068	0.116548	0.168655	0.0984604	0.124276	0.140337	0.0888194	0.0790569	0.13581	0.101242
serr	0.0163299	0.0374166	0.0415331	0.0509902	0.0533333	0.0568868	0.035746	0.0351188	0.0333333	0.0258736	0.0174005	0.0226078		0.0408588	0.0247207	0.035	0.0368556	0.0533333	0.0311359	0.0392994	0.0443784	0.0280872	0.025	0.042947	0.0320156
α = .05 present
Avg pct avoid (sess of 20 trials)	1	2	3	4	5	6	7	8	9	10	11	12		1	2	3	4	5	6	7	8	9	10	11	12
sim 1	0.15	0.05	0.25	0.4	0.65	0.8	0.75	0.9	0.8	0.85	0.85	0.85		0.5	0.55	0.4	0.3	0.2	0.1	0.4	0.3	0.15	0.1	0	0.15
sim 2	0.05	0	0.2	0.1	0.7	0.75	0.75	0.9	0.9	0.9	0.75	0.8		0.9	0.6	0.3	0.5	0.35	0.3	0.4	0.15	0.1	0.25	0.2	0.3
sim 3	0.1	0.3	0.4	0.4	0.8	0.75	0.85	0.85	0.8	0.95	0.75	0.8		0.95	0.75	0.45	0.45	0.5	0.15	0.25	0.2	0.25	0.15	0.15	0.05
sim 4	0.05	0.1	0.1	0.05	0.25	0.65	0.7	0.9	0.8	0.95	0.9	0.85		0.85	0.8	0.55	0.1	0.5	0.35	0.25	0.15	0.3	0.25	0.2	0.05
sim 5	0.05	0.05	0.2	0.45	0.3	0.8	0.8	0.8	0.85	0.95	0.9	0.7		0.6	0.8	0.55	0.7	0.55	0.15	0.15	0.15	0.1	0.15	0.45	0.05
sim 6	0.25	0.25	0.4	0.8	0.85	0.8	0.85	0.7	0.8	0.95	0.65	0.95		0.45	0.8	0.3	0.3	0.2	0.25	0.2	0.25	0.05	0.1	0.5	0.15
sim 7	0	0	0.2	0.35	0.6	0.5	0.75	0.85	0.95	0.7	0.9	0.75		0.85	0.65	0.6	0.6	0.35	0.45	0.2	0.15	0.15	0.35	0.1	0.05
sim 8	0.1	0.15	0.2	0.4	0.6	0.85	0.85	0.9	0.75	0.75	0.9	0.8		0.75	0.5	0.4	0.25	0.3	0.1	0.25	0.1	0.1	0.25	0.3	0.25
sim 9	0.05	0.15	0.05	0.35	0.55	0.75	0.8	0.75	0.85	0.9	0.6	0.85		0.9	0.7	0.3	0.3	0.2	0.5	0.25	0.15	0.3	0.25	0.15	0.05
sim 10	0	0.05	0.2	0.1	0.35	0.4	0.75	0.75	0.95	0.9	0.9	0.8		0.85	0.85	0.6	0.45	0.15	0.4	0.25	0.3	0.15	0.2	0.15	0.35
n	10	10	10	10	10	10	10	10	10	10	10	10		10	10	10	10	10	10	10	10	10	10	10	10
mean	0.08	0.11	0.22	0.34	0.565	0.705	0.785	0.83	0.845	0.88	0.81	0.815		0.76	0.7	0.445	0.395	0.33	0.275	0.26	0.19	0.165	0.205	0.22	0.145
sd	0.0752773	0.102198	0.111056	0.219596	0.205548	0.146154	0.0529675	0.0752773	0.068516	0.0888194	0.114988	0.0668747		0.179196	0.120185	0.123491	0.178652	0.145678	0.147667	0.0809664	0.0699206	0.0883491	0.0797566	0.154919	0.116548
serr	0.0238048	0.0323179	0.0351188	0.0694422	0.065	0.0462181	0.0167498	0.0238048	0.0216667	0.0280872	0.0363624	0.0211476		0.0566667	0.0380058	0.0390512	0.0564948	0.0460676	0.0466964	0.0256038	0.0221108	0.0279384	0.0252212	0.0489898	0.0368556
α = .05 absent
Avg pct avoid (sess of 20 trials)	1	2	3	4	5	6	7	8	9	10	11	12		1	2	3	4	5	6	7	8	9	10	11	12
sim 1	0.1	0.05	0.15	0.35	0.65	0.85	0.65	0.65	0.65	0.9	0.9	0.85		0.7	0.6	0.3	0.25	0.15	0.2	0.3	0.35	0.05	0.2	0.25	0.1
sim 2	0.1	0	0.2	0.1	0.25	0.3	0.65	0.6	0.8	0.8	0.85	0.8		0.85	0.5	0.6	0.6	0.3	0.45	0.25	0.3	0.3	0.05	0.1	0.2
sim 3	0.05	0	0.2	0.1	0.15	0.55	0.8	0.65	0.65	0.95	0.6	0.75		0.9	0.7	0.65	0.2	0.2	0.1	0.35	0.2	0.2	0.1	0.3	0.15
sim 4	0.2	0.05	0.2	0.1	0.45	0.5	0.75	0.75	0.8	0.85	0.85	0.95		0.55	0.45	0.55	0.3	0.3	0.55	0.05	0.35	0.2	0.15	0.25	0.05
sim 5	0	0	0	0	0.1	0.05	0.05	0.25	0.2	0.7	0.6	0.8		0.85	0.45	0.5	0.4	0.45	0.2	0.25	0.15	0.15	0.05	0	0.35
sim 6	0.05	0.1	0.05	0.5	0.55	0.75	0.8	0.85	0.8	0.8	0.85	0.7		0.65	0.6	0.3	0.45	0.25	0.5	0.3	0.25	0.3	0.45	0.35	0.1
sim 7	0.1	0.2	0.15	0.25	0.45	0.35	0.75	0.85	0.85	0.65	0.95	0.7		0.85	0.55	0.45	0.35	0.55	0.35	0.1	0.2	0.25	0.15	0.15	0.25
sim 8	0.05	0.3	0.1	0.25	0.15	0.6	0.55	0.55	0.9	0.75	0.85	0.8		0.7	0.6	0.3	0.45	0.45	0.2	0.3	0.25	0.05	0.15	0.15	0.1
sim 9	0.1	0.05	0.2	0.35	0.7	0.65	0.7	0.85	0.85	0.8	0.8	0.85		0.8	0.55	0.5	0.4	0.25	0.45	0.4	0.15	0.3	0.25	0.15	0.1
sim 10	0.15	0.1	0.15	0.2	0.3	0.75	0.65	0.75	0.8	0.8	0.9	0.85		0.75	0.55	0.6	0.2	0.05	0.35	0.3	0.15	0.25	0.15	0.3	0.2
n	10	10	10	10	10	10	10	10	10	10	10	10		10	10	10	10	10	10	10	10	10	10	10	10
mean	0.09	0.085	0.14	0.22	0.375	0.535	0.635	0.675	0.73	0.8	0.815	0.805		0.76	0.555	0.475	0.36	0.295	0.335	0.26	0.235	0.205	0.17	0.2	0.16
sd	0.0567646	0.0973253	0.0699206	0.151291	0.216346	0.243869	0.219912	0.184466	0.203033	0.0881917	0.120301	0.0761942		0.11005	0.0761942	0.133853	0.126491	0.151749	0.152843	0.107497	0.0783511	0.0955975	0.11595	0.108012	0.0906765
serr	0.0179505	0.030777	0.0221108	0.0478423	0.0684146	0.0771182	0.0695422	0.0583333	0.0642045	0.0278887	0.0380424	0.0240947		0.034801	0.0240947	0.0423281	0.04	0.0479873	0.0483333	0.0339935	0.0247768	0.0302306	0.0366667	0.0341565	0.0286744

## Sheet: Fig 7D
α = .01 present
Avg pct avoid (sess of 20 trials)	1	2	3	4	5	6	7	8	9	10	11	12		1	2	3	4	5	6	7	8	9	10	11	12
sim 1	0.05	0.15	0.05	0.6	0.8	1	1	1	0.95	0.95	1	1		0.9	0.9	0.9	0.65	0.45	0.5	0.3	0.35	0.5	0.35	0.25	0.15
sim 2	0.2	0.3	0.95	1	1	1	0.95	0.85	0.9	1	0.9	0.8		1	0.95	0.85	0.75	0.7	0.5	0.25	0.4	0.45	0.35	0.2	0.2
sim 3	0.2	0.65	0.85	1	0.9	0.95	1	1	1	0.95	1	0.95		0.9	0.8	0.85	0.75	0.65	0.45	0.4	0.15	0.15	0.25	0.25	0.05
sim 4	0	0.7	0.95	0.95	1	1	0.95	1	1	1	1	0.95		0.9	0.8	0.6	0.4	0.3	0.45	0.4	0.15	0.1	0.35	0.25	0.25
sim 5	0.15	0.1	0.7	0.9	1	1	1	1	1	0.95	1	0.9		0.9	0.8	0.8	0.85	0.75	0.4	0.5	0.2	0.5	0.1	0.15	0.2
sim 6	0.2	0.2	0.75	0.95	1	0.95	1	1	1	0.95	0.95	0.85		0.95	0.8	0.7	0.6	0.55	0.45	0.4	0.2	0.2	0.15	0.1	0.05
sim 7	0	0.1	0.3	0.85	0.9	1	0.9	1	0.95	0.9	1	1		1	0.9	0.75	0.65	0.6	0.5	0.15	0.25	0.3	0.05	0.35	0.4
sim 8	0	0.05	0.25	0.85	0.95	1	0.95	0.95	1	0.95	0.95	0.9		0.9	0.85	0.75	0.65	0.6	0.55	0.45	0.3	0.25	0.1	0.3	0.15
sim 9	0.2	0.4	0.75	0.9	1	0.95	1	1	1	1	0.95	1		0.95	0.8	0.75	0.75	0.25	0.6	0.45	0.35	0.4	0.35	0.1	0.3
sim 10	0	0.05	0.6	0.9	1	1	1	0.95	0.95	0.8	0.95	1		0.9	0.9	0.95	0.75	0.65	0.4	0.25	0.45	0.25	0.1	0.1	0.15
n	10	10	10	10	10	10	10	10	10	10	10	10		10	10	10	10	10	10	10	10	10	10	10	10
mean	0.1	0.27	0.615	0.89	0.955	0.985	0.975	0.975	0.975	0.945	0.97	0.935		0.93	0.85	0.79	0.68	0.55	0.48	0.355	0.28	0.31	0.215	0.205	0.19
sd	0.0971825	0.240601	0.311849	0.114988	0.068516	0.0241523	0.0353553	0.0485913	0.0353553	0.0598609	0.0349603	0.0709068		0.0421637	0.057735	0.102198	0.122927	0.166667	0.0632456	0.111679	0.105935	0.144914	0.127039	0.0895979	0.107497
serr	0.0307318	0.0760847	0.0986154	0.0363624	0.0216667	0.00763763	0.0111803	0.0153659	0.0111803	0.0189297	0.0110554	0.0224227		0.0133333	0.0182574	0.0323179	0.038873	0.0527046	0.02	0.035316	0.0334996	0.0458258	0.0401732	0.0283333	0.0339935
α = .01 absent
Avg pct avoid (sess of 20 trials)	1	2	3	4	5	6	7	8	9	10	11	12		1	2	3	4	5	6	7	8	9	10	11	12
sim 1	0.2	0.45	0.9	1	0.9	1	1	1	1	0.95	0.9	0.75		0.9	0.85	0.85	0.95	0.65	0.75	0.9	0.4	0.2	0.55	0.25	0.45
sim 2	0.2	0.05	0.5	0.9	0.95	1	1	0.95	0.9	0.95	0.95	0.9		0.9	0.9	0.65	0.75	0.7	0.6	0.5	0.3	0.45	0.25	0.3	0.15
sim 3	0.2	0.6	0.9	0.95	0.95	1	1	0.95	0.95	0.9	0.95	1		0.85	0.95	0.85	0.75	0.7	0.65	0.5	0.5	0.4	0.3	0.2	0.3
sim 4	0.1	0.45	0.9	1	1	0.9	0.95	0.95	0.95	1	0.9	0.85		0.9	0.95	0.85	0.75	0.75	0.4	0.65	0.55	0.6	0.3	0.3	0.05
sim 5	0	0.2	0.35	0.85	0.95	1	0.9	1	0.95	1	0.85	0.95		0.95	0.8	0.75	0.75	0.7	0.55	0.6	0.55	0.6	0.45	0.05	0.2
sim 6	0.45	0.45	0.85	0.9	1	1	0.95	1	0.95	1	0.85	0.85		0.9	0.9	0.7	0.8	0.75	0.65	0.7	0.05	0.4	0.1	0.45	0.15
sim 7	0.1	0.15	0.5	0.85	1	1	1	0.95	0.95	0.95	1	1		0.9	0.95	0.75	0.9	0.4	0.55	0.5	0.4	0.45	0.45	0.3	0.15
sim 8	0.15	0.4	0.85	0.95	1	0.95	0.95	0.85	0.95	1	1	0.95		0.85	1	0.85	0.75	0.75	0.5	0.55	0.45	0.35	0.4	0.2	0.15
sim 9	0	0.4	0.5	0.9	0.95	0.95	0.9	0.95	0.95	1	1	0.95		0.95	0.85	0.75	0.55	0.7	0.55	0.45	0.5	0.45	0.6	0.25	0.2
sim 10	0	0.2	0.7	0.75	0.95	0.95	1	0.95	0.9	1	0.9	1		0.8	0.95	0.9	0.7	0.7	0.75	0.45	0.45	0.25	0.45	0.05	0.15
n	10	10	10	10	10	10	10	10	10	10	10	10		10	10	10	10	10	10	10	10	10	10	10	10
mean	0.14	0.335	0.695	0.905	0.965	0.975	0.965	0.955	0.945	0.975	0.93	0.92		0.89	0.91	0.79	0.765	0.68	0.595	0.58	0.415	0.415	0.385	0.235	0.195
sd	0.137032	0.173285	0.21272	0.0761942	0.0337474	0.0353553	0.0411636	0.0437798	0.0283823	0.0353553	0.0586894	0.0823273		0.0459468	0.0614636	0.0809664	0.108141	0.10328	0.109163	0.139841	0.149164	0.129207	0.149164	0.120301	0.109163
serr	0.0433333	0.0547976	0.0672681	0.0240947	0.0106719	0.0111803	0.0130171	0.0138444	0.00897527	0.0111803	0.0185592	0.0260342		0.0145297	0.0194365	0.0256038	0.0341971	0.0326599	0.0345205	0.0442217	0.0471699	0.0408588	0.0471699	0.0380424	0.0345205
α = .05 present
Avg pct avoid (sess of 20 trials)	1	2	3	4	5	6	7	8	9	10	11	12		1	2	3	4	5	6	7	8	9	10	11	12
sim 1	0.05	0.2	0.7	0.8	0.95	1	0.85	0.85	0.95	0.9	0.9	0.9		0.85	0.6	0.55	0.7	0.4	0.4	0.3	0.3	0.3	0.15	0.2	0.15
sim 2	0	0.1	0.8	0.9	0.9	0.75	0.95	0.9	1	0.95	0.9	1		0.85	0.8	0.5	0.65	0.2	0.2	0.5	0.1	0.55	0.2	0.15	0.1
sim 3	0.1	0.15	0.55	0.85	0.95	0.95	0.9	0.95	0.9	0.85	0.9	0.85		0.9	0.7	0.75	0.6	0.35	0.2	0.6	0.3	0.3	0.45	0.35	0.15
sim 4	0.1	0.05	0.25	0.8	0.85	0.95	1	0.75	0.85	0.9	0.9	1		0.85	0.6	0.6	0.4	0.2	0.45	0.3	0.2	0.25	0.45	0.2	0.1
sim 5	0.05	0.05	0.35	0.85	0.9	0.95	0.95	0.9	0.9	0.85	1	0.95		0.8	0.4	0.4	0.55	0.5	0.3	0.1	0.2	0.1	0.3	0.15	0.2
sim 6	0.05	0.7	0.8	0.85	0.95	0.95	0.85	0.95	0.95	1	1	0.85		0.85	0.8	0.5	0.55	0.25	0.35	0.2	0.4	0.2	0.15	0.25	0.2
sim 7	0.1	0.45	0.85	0.8	0.75	0.95	0.95	0.95	0.95	0.85	0.9	0.95		1	0.75	0.75	0.45	0.35	0.15	0.2	0.25	0.25	0.15	0	0.15
sim 8	0	0.2	0.65	0.75	0.9	0.95	0.9	0.95	0.9	0.95	0.9	0.9		0.8	0.65	0.65	0.4	0.35	0.4	0.3	0.1	0.35	0.15	0.1	0.1
sim 9	0	0	0.55	0.9	0.75	0.95	0.9	0.85	0.9	0.95	0.95	0.95		1	0.75	0.55	0.8	0.55	0.6	0.45	0.2	0.3	0.25	0.25	0.25
sim 10	0.1	0.5	0.85	1	0.95	0.8	0.9	0.9	0.9	0.95	0.95	0.8		0.85	0.55	0.7	0.5	0.1	0.55	0.3	0.3	0.3	0.1	0.05	0.25
n	10	10	10	10	10	10	10	10	10	10	10	10		10	10	10	10	10	10	10	10	10	10	10	10
mean	0.055	0.24	0.635	0.85	0.885	0.92	0.915	0.895	0.92	0.915	0.93	0.915		0.875	0.66	0.595	0.56	0.325	0.36	0.325	0.235	0.29	0.235	0.17	0.165
sd	0.0437798	0.2319	0.209563	0.0707107	0.0783511	0.0788811	0.0474342	0.0643342	0.0421637	0.0529675	0.0421637	0.0668747		0.071686	0.126491	0.116548	0.130809	0.13994	0.150555	0.151383	0.0944281	0.114988	0.127039	0.10328	0.0579751
serr	0.0138444	0.0733333	0.0662697	0.0223607	0.0247768	0.0249444	0.015	0.0203443	0.0133333	0.0167498	0.0133333	0.0211476		0.0226691	0.04	0.0368556	0.0413656	0.0442531	0.0476095	0.0478714	0.0298608	0.0363624	0.0401732	0.0326599	0.0183333
α = .05 absent
Avg pct avoid (sess of 20 trials)	1	2	3	4	5	6	7	8	9	10	11	12		1	2	3	4	5	6	7	8	9	10	11	12
sim 1	0.05	0.05	0.45	0.75	0.95	0.8	0.9	0.95	1	0.95	1	0.7		0.7	0.85	0.85	0.7	0.4	0.35	0.3	0.35	0.3	0.45	0	0.1
sim 2	0.05	0.2	0.45	0.65	0.85	0.85	0.95	0.95	0.95	0.9	0.7	0.95		0.9	0.8	0.85	0.65	0.45	0.5	0.4	0.2	0.3	0.35	0.2	0.05
sim 3	0.05	0.25	0.7	0.75	0.85	1	0.7	0.85	0.9	1	0.75	0.95		0.9	0.75	0.45	0.6	0.3	0.2	0.3	0.2	0.1	0.25	0.05	0.05
sim 4	0	0.05	0.1	0.65	0.9	0.85	0.95	0.95	0.85	0.9	0.85	0.95		0.9	0.85	0.8	0.65	0.45	0.15	0.3	0.25	0.25	0.2	0.2	0.1
sim 5	0.1	0.2	0.45	0.9	0.95	0.85	0.85	0.95	0.9	0.9	0.9	0.95		0.85	0.7	0.65	0.5	0.35	0.25	0.3	0.3	0.1	0.1	0.3	0.05
sim 6	0.3	0.3	0.65	0.85	0.85	0.9	0.85	0.9	0.9	0.95	0.95	0.95		0.8	0.85	0.8	0.65	0.4	0.3	0.35	0.55	0.15	0.3	0.15	0.2
sim 7	0.1	0.4	0.9	0.95	0.95	0.85	0.95	1	0.8	0.9	0.95	0.95		0.85	0.8	0.7	0.8	0.35	0.5	0.3	0.3	0.05	0.3	0.2	0.45
sim 8	0	0.2	0.6	0.9	0.95	0.85	0.95	0.9	1	0.95	0.8	0.85		1	0.95	0.7	0.8	0.4	0.35	0.25	0.45	0.4	0.15	0.4	0.35
sim 9	0.2	0.55	0.9	0.95	0.9	0.75	0.95	0.8	1	0.95	0.9	0.85		0.8	0.7	0.75	0.3	0.55	0.55	0.1	0.45	0.1	0.25	0.1	0.1
sim 10	0.1	0.05	0.15	0.7	0.8	0.95	0.9	0.95	0.95	0.9	0.85	1		0.5	0.6	0.7	0.6	0.1	0.45	0.35	0.4	0.35	0.2	0.3	0.4
n	10	10	10	10	10	10	10	10	10	10	10	10		10	10	10	10	10	10	10	10	10	10	10	10
mean	0.095	0.225	0.535	0.805	0.895	0.865	0.895	0.92	0.925	0.93	0.865	0.91		0.82	0.785	0.725	0.625	0.375	0.36	0.295	0.345	0.21	0.255	0.19	0.185
sd	0.0926463	0.162019	0.272896	0.118907	0.0550252	0.0709068	0.0797566	0.0586894	0.0677003	0.0349603	0.0944281	0.0875595		0.13784	0.100139	0.118439	0.145774	0.118439	0.137032	0.0797566	0.116548	0.124276	0.101242	0.12202	0.156436
serr	0.0292973	0.0512348	0.0862973	0.0376017	0.0174005	0.0224227	0.0252212	0.0185592	0.0214087	0.0110554	0.0298608	0.0276887		0.043589	0.0316667	0.0374537	0.0460977	0.0374537	0.0433333	0.0252212	0.0368556	0.0392994	0.0320156	0.0385861	0.0494694

## Sheet: Fig 8A
Female present
Avg pct avoid (sess of 20 trials)	1	2	3	4	5	6	7	8	9	10	11	12		1	2	3	4	5	6	7	8	9	10	11	12
sim 1	0.2	0.65	0.95	0.95	0.95	0.95	0.9	0.9	0.95	0.95	0.95	0.9		0.5	0.55	0.6	0.55	0.5	0.35	0.5	0.25	0.25	0.4	0.3	0.2
sim 2	0.05	0.05	0.5	0.95	0.95	0.95	1	1	1	1	0.95	1		0.9	0.75	0.75	0.5	0.65	0.55	0.4	0.2	0.25	0.35	0.4	0.15
sim 3	0	0.1	0.8	0.95	1	1	1	1	1	1	0.95	0.95		0.8	0.65	0.55	0.5	0.3	0.35	0.5	0.25	0.3	0.25	0.15	0.3
sim 4	0	0.6	0.9	0.9	1	0.95	1	1	1	0.95	0.95	0.9		0.8	0.8	0.45	0.6	0.35	0.45	0.2	0.6	0.3	0.3	0.45	0.2
sim 5	0	0.2	0.75	1	1	0.95	0.9	1	1	0.95	0.95	0.9		0.65	0.5	0.7	0.6	0.35	0.45	0.2	0.4	0.15	0.3	0.15	0.05
sim 6	0.1	0.1	0.35	0.95	1	0.9	0.9	1	0.95	0.95	0.85	0.9		0.85	0.65	0.7	0.7	0.5	0.45	0.65	0.1	0.4	0.25	0.2	0.3
sim 7	0.05	0.35	0.9	0.95	0.9	0.95	1	1	1	1	0.95	0.85		0.6	0.45	0.55	0.45	0.45	0.4	0.6	0.25	0.35	0.3	0.15	0.2
sim 8	0.05	0.05	0.15	0.6	0.85	0.95	1	1	1	1	1	1		0.85	0.8	0.7	0.7	0.55	0.35	0.3	0.6	0.5	0.45	0.2	0.25
sim 9	0.1	0.2	0.8	1	1	1	1	1	1	0.9	0.95	0.95		0.6	0.85	0.75	0.5	0.5	0.35	0.4	0.25	0.35	0.6	0.2	0.2
sim 10	0.1	0.5	0.9	1	0.95	1	0.95	0.95	0.95	1	0.9	0.95		0.75	0.75	0.55	0.75	0.5	0.5	0.65	0.25	0.35	0.25	0.3	0.2
n	10	10	10	10	10	10	10	10	10	10	10	10		10	10	10	10	10	10	10	10	10	10	10	10
mean	0.065	0.28	0.7	0.925	0.96	0.96	0.965	0.985	0.985	0.97	0.94	0.93		0.73	0.675	0.63	0.585	0.465	0.42	0.44	0.315	0.32	0.345	0.25	0.205
sd	0.0625833	0.229976	0.272845	0.118439	0.0516398	0.0316228	0.0474342	0.0337474	0.0241523	0.0349603	0.0394405	0.0483046		0.133749	0.137941	0.10328	0.102875	0.105541	0.071492	0.16964	0.16675	0.0948683	0.111679	0.108012	0.0724569
serr	0.0197906	0.0727247	0.0862812	0.0374537	0.0163299	0.01	0.015	0.0106719	0.00763763	0.0110554	0.0124722	0.0152753		0.0422953	0.0436208	0.0326599	0.032532	0.033375	0.0226078	0.0536449	0.052731	0.03	0.035316	0.0341565	0.0229129
Female absent
Avg pct avoid (sess of 20 trials)	1	2	3	4	5	6	7	8	9	10	11	12		1	2	3	4	5	6	7	8	9	10	11	12
sim 1	0.15	0.2	0.7	1	0.9	1	1	0.9	1	1	0.9	0.85		0.75	0.85	0.65	0.65	0.6	0.45	0.7	0.7	0.6	0.45	0.35	0.1
sim 2	0	0.05	0.55	0.85	0.9	1	1	0.95	0.95	1	0.95	0.9		0.85	0.9	0.85	0.75	0.45	0.5	0.45	0.35	0.4	0.4	0.35	0.35
sim 3	0	0.1	0.65	0.9	1	0.95	1	1	1	0.9	0.9	0.9		0.45	0.75	0.65	0.9	0.65	0.35	0.65	0.65	0.25	0.3	0.2	0.2
sim 4	0.05	0	0	0.25	0.9	0.95	1	0.95	1	0.95	0.95	0.85		0.6	0.6	0.55	0.75	0.7	0.4	0.4	0.4	0.35	0.15	0.3	0.2
sim 5	0.15	0.1	0.5	0.9	0.95	1	0.95	1	1	0.9	0.95	0.9		0.8	0.65	0.75	0.9	0.55	0.2	0.4	0.55	0.45	0.2	0.25	0.25
sim 6	0.2	0.1	0.6	0.9	1	0.9	1	0.85	1	0.9	0.95	0.9		0.65	0.75	0.75	0.8	0.65	0.55	0.55	0.35	0.4	0.5	0.3	0.3
sim 7	0.05	0	0.15	0.65	1	0.95	1	0.95	0.95	0.95	0.95	0.9		0.65	0.75	0.85	0.75	0.65	0.65	0.4	0.3	0.35	0.2	0.15	0.2
sim 8	0	0.15	0.55	0.85	1	0.9	0.95	1	0.9	0.95	1	1		0.8	0.7	0.8	0.8	0.6	0.7	0.35	0.55	0.5	0.2	0.2	0.35
sim 9	0.3	0.5	0.7	0.9	0.95	0.95	1	0.9	0.95	0.9	0.95	1		0.9	0.75	0.85	0.85	0.7	0.8	0.5	0.75	0.55	0.55	0.3	0.4
sim 10	0.05	0.05	0.05	0.6	0.85	0.9	1	0.95	0.95	0.95	0.95	1		0.75	0.85	0.85	0.85	0.5	0.55	0.5	0.65	0.35	0.25	0.2	0.3
n	10	10	10	10	10	10	10	10	10	10	10	10		10	10	10	10	10	10	10	10	10	10	10	10
mean	0.095	0.125	0.445	0.78	0.945	0.95	0.99	0.945	0.97	0.94	0.945	0.92		0.72	0.755	0.755	0.8	0.605	0.515	0.49	0.525	0.42	0.32	0.26	0.265
sd	0.101242	0.145774	0.271262	0.222611	0.0550252	0.0408248	0.0210819	0.0497214	0.0349603	0.0394405	0.0283823	0.0586894		0.133749	0.0926463	0.106589	0.0781736	0.0831665	0.176462	0.114988	0.163724	0.105935	0.143759	0.0699206	0.0914391
serr	0.0320156	0.0460977	0.0857807	0.0703957	0.0174005	0.0129099	0.00666667	0.0157233	0.0110554	0.0124722	0.00897527	0.0185592		0.0422953	0.0292973	0.0337062	0.0247207	0.0262996	0.0558022	0.0363624	0.0517741	0.0334996	0.0454606	0.0221108	0.0289156
Male present
Avg pct avoid (sess of 20 trials)	1	2	3	4	5	6	7	8	9	10	11	12		1	2	3	4	5	6	7	8	9	10	11	12
sim 1	0.1	0.2	0.4	0.75	0.75	0.75	0.6	0.85	0.95	0.9	0.9	0.9		0.3	0.15	0.35	0.4	0.3	0.2	0.25	0.05	0.2	0.35	0.35	0.25
sim 2	0.15	0.15	0.05	0.2	0.4	0.65	0.7	0.8	0.9	0.85	0.85	0.85		0.45	0.55	0.45	0.3	0.55	0.15	0.4	0.2	0.15	0.15	0.3	0.2
sim 3	0	0.1	0.1	0.15	0.8	0.65	0.7	0.8	0.9	0.85	0.9	0.95		0.65	0.5	0.2	0.5	0.45	0.15	0.15	0.15	0.2	0.35	0.1	0.2
sim 4	0.2	0.35	0.5	0.75	0.7	0.75	0.95	0.85	0.85	0.8	0.85	0.8		0.65	0.35	0.75	0.5	0.4	0.35	0.2	0.25	0.05	0.1	0.25	0.1
sim 5	0.1	0.2	0.35	0.8	0.75	0.75	0.75	0.9	0.75	0.9	0.85	0.8		0.4	0.5	0.15	0.4	0.4	0.55	0.35	0.25	0.55	0.25	0.3	0.25
sim 6	0	0.2	0.05	0.15	0.6	0.7	0.8	0.8	0.8	0.75	0.9	1		0.6	0.35	0.45	0.25	0.25	0.2	0.15	0.15	0.1	0.2	0.15	0.1
sim 7	0.05	0.3	0.1	0.5	0.75	0.95	0.95	0.85	0.8	0.85	0.9	0.75		0.6	0.35	0.7	0.3	0.25	0.4	0.2	0.3	0.35	0.3	0.2	0.1
sim 8	0.1	0.15	0.25	0.4	0.65	0.8	0.9	0.9	0.95	0.75	0.75	0.9		0.7	0.35	0.4	0.3	0.4	0.2	0.15	0.3	0.35	0.1	0.05	0.1
sim 9	0.1	0.25	0.2	0.5	0.8	0.55	0.85	0.75	0.85	0.9	0.85	0.8		0.4	0.5	0.25	0.45	0.2	0.3	0.35	0.35	0.05	0.25	0.2	0.2
sim 10	0.05	0.15	0.1	0.3	0.1	0.45	0.75	0.75	0.9	0.95	0.8	0.8		0.35	0.45	0.1	0.5	0.3	0.2	0.1	0.25	0.25	0.15	0.05	0.1
n	10	10	10	10	10	10	10	10	10	10	10	10		10	10	10	10	10	10	10	10	10	10	10	10
mean	0.085	0.205	0.21	0.45	0.63	0.7	0.795	0.825	0.865	0.85	0.855	0.855		0.51	0.405	0.38	0.39	0.35	0.27	0.23	0.225	0.225	0.22	0.195	0.16
sd	0.0625833	0.0761942	0.159513	0.252763	0.221359	0.137437	0.116548	0.0540062	0.0668747	0.0666667	0.0497214	0.0797566		0.144914	0.118907	0.218835	0.0966092	0.108012	0.129529	0.10328	0.0889757	0.156791	0.0948683	0.106589	0.0658281
serr	0.0197906	0.0240947	0.0504425	0.0799305	0.07	0.0434613	0.0368556	0.0170783	0.0211476	0.0210819	0.0157233	0.0252212		0.0458258	0.0376017	0.0692018	0.0305505	0.0341565	0.0409607	0.0326599	0.0281366	0.0495816	0.03	0.0337062	0.0208167
Male absent
Avg pct avoid (sess of 20 trials)	1	2	3	4	5	6	7	8	9	10	11	12		1	2	3	4	5	6	7	8	9	10	11	12
sim 1	0.1	0.15	0.1	0.25	0.3	0.75	0.75	0.75	0.8	0.75	0.8	0.8		0.6	0.35	0.2	0.4	0.3	0.15	0.3	0.45	0.1	0.1	0	0.15
sim 2	0.1	0.15	0.2	0.2	0.5	0.55	0.85	0.6	0.9	0.7	0.9	0.65		0.5	0.5	0.25	0.3	0.3	0.45	0.25	0.15	0.05	0.1	0.15	0.15
sim 3	0.15	0.15	0.15	0.2	0.7	0.55	0.55	0.8	0.7	0.7	0.9	0.8		0.25	0.35	0.2	0.2	0.15	0.2	0.35	0.35	0.35	0.25	0.55	0.15
sim 4	0	0.05	0.3	0.3	0.6	0.65	0.6	0.8	0.8	0.75	0.9	0.7		0.6	0.7	0.45	0.4	0.4	0.1	0.1	0.15	0.05	0.2	0.2	0.3
sim 5	0.05	0.15	0.3	0.35	0.5	0.8	0.75	0.8	0.8	0.85	0.85	0.75		0.65	0.7	0.45	0.3	0.4	0.15	0.15	0.2	0.6	0.2	0.1	0.2
sim 6	0.05	0	0.25	0.2	0.4	0.6	0.8	0.7	0.8	0.8	0.8	0.7		0.65	0.3	0.35	0.35	0.45	0.45	0.3	0.4	0.1	0.2	0.2	0.15
sim 7	0.25	0.05	0.15	0.2	0.5	0.6	0.8	0.85	0.75	0.65	0.8	0.85		0.75	0.3	0.45	0.4	0.3	0.2	0.3	0.1	0.3	0.2	0.1	0.3
sim 8	0.05	0.05	0.25	0.1	0.55	0.4	0.6	0.7	0.8	0.9	0.85	0.8		0.3	0.45	0.55	0.5	0.2	0.2	0.15	0.15	0.25	0.1	0	0.15
sim 9	0.05	0.05	0.2	0.65	0.5	0.65	0.8	0.75	0.85	0.8	0.8	0.85		0.5	0.35	0.3	0.25	0.25	0.3	0.1	0.3	0.2	0.25	0.3	0.2
sim 10	0.1	0.05	0.1	0.3	0.65	0.55	0.6	0.85	0.8	0.9	0.9	0.85		0.3	0.6	0.35	0.2	0.35	0.15	0.3	0.2	0.3	0.15	0.2	0.1
n	10	10	10	10	10	10	10	10	10	10	10	10		10	10	10	10	10	10	10	10	10	10	10	10
mean	0.09	0.085	0.2	0.275	0.52	0.61	0.71	0.76	0.8	0.78	0.85	0.775		0.51	0.46	0.355	0.33	0.31	0.235	0.23	0.245	0.23	0.175	0.18	0.185
sd	0.0699206	0.0579751	0.0745356	0.149536	0.11595	0.112546	0.11005	0.0774597	0.0527046	0.0856349	0.0471405	0.071686		0.172884	0.157762	0.118907	0.0977525	0.0936898	0.124833	0.0948683	0.121221	0.170294	0.0589256	0.160208	0.0668747
serr	0.0221108	0.0183333	0.0235702	0.0472875	0.0366667	0.0355903	0.034801	0.0244949	0.0166667	0.0270801	0.0149071	0.0226691		0.0546707	0.0498888	0.0376017	0.0309121	0.0296273	0.0394757	0.03	0.0383333	0.0538516	0.0186339	0.0506623	0.0211476

## Sheet: Fig 9A 
Female present
Avg pct avoid (sess of 20 trials)	1	2	3	4	5	6	7	8	9	10	11	12		1	2	3	4	5	6	7	8	9	10	11	12
sim 1	0.2	0.55	0.95	0.9	1	1	0.95	1	1	1	1	0.95		1	0.95	0.95	1	0.95	1	1	0.9	0.85	0.95	0.6	0.4
sim 2	0.2	0.35	0.85	1	1	0.95	1	1	1	1	1	0.95		1	1	0.95	1	0.95	0.85	0.95	0.95	0.85	0.9	0.8	0.55
sim 3	0.05	0	0.7	0.85	0.95	0.95	1	0.95	1	1	1	1		1	1	0.95	1	1	0.95	0.95	1	0.85	0.8	0.75	0.6
sim 4	0	0.05	0.45	0.8	1	1	1	1	1	1	1	1		1	0.95	0.9	1	0.95	1	0.95	0.9	0.7	0.8	0.55	0.65
sim 5	0	0.4	0.9	0.95	1	1	0.95	0.95	1	1	1	1		0.95	0.95	0.95	0.95	1	0.95	0.95	0.95	0.8	0.8	0.85	0.6
sim 6	0.2	0.8	0.95	1	0.95	1	1	1	1	0.95	1	1		1	1	0.95	0.95	0.9	0.95	0.9	1	1	0.6	0.75	0.5
sim 7	0.05	0.1	0.15	0.7	0.85	1	0.95	1	0.95	1	1	1		0.95	1	0.95	0.95	1	1	0.9	1	0.85	0.85	0.95	0.85
sim 8	0.1	0.25	0.75	0.75	0.95	1	1	0.95	0.95	1	1	1		0.9	1	1	1	0.95	0.95	0.8	0.9	0.7	0.75	0.75	0.45
sim 9	0.1	0.55	0.95	0.95	1	1	1	1	0.95	1	1	1		0.95	1	1	1	0.9	0.95	0.7	0.8	0.7	0.5	0.7	0.6
sim 10	0.1	0.25	0.85	0.95	1	1	0.95	1	1	0.95	1	0.95		1	0.9	0.9	0.95	1	0.9	0.9	1	0.85	1	0.8	0.7
n	10	10	10	10	10	10	10	10	10	10	10	10		10	10	10	10	10	10	10	10	10	10	10	10
mean	0.1	0.33	0.75	0.885	0.97	0.99	0.98	0.985	0.985	0.99	1	0.985		0.975	0.975	0.95	0.98	0.96	0.95	0.9	0.94	0.815	0.795	0.75	0.59
sd	0.0781736	0.252982	0.261406	0.105541	0.0483046	0.0210819	0.0258199	0.0241523	0.0241523	0.0210819	0	0.0241523		0.0353553	0.0353553	0.0333333	0.0258199	0.0394405	0.0471405	0.0881917	0.0658281	0.0944281	0.151749	0.11547	0.128668
serr	0.0247207	0.08	0.082664	0.033375	0.0152753	0.00666667	0.00816497	0.00763763	0.00763763	0.00666667	0	0.00763763		0.0111803	0.0111803	0.0105409	0.00816497	0.0124722	0.0149071	0.0278887	0.0208167	0.0298608	0.0479873	0.0365148	0.0406885
Female absent
Avg pct avoid (sess of 20 trials)	1	2	3	4	5	6	7	8	9	10	11	12		1	2	3	4	5	6	7	8	9	10	11	12
sim 1	0.35	0.3	1	0.95	0.95	1	1	1	1	1	0.95	1		1	1	0.95	0.9	0.85	0.7	0.65	0.9	0.45	0.6	0.35	0.1
sim 2	0.05	0.75	0.95	1	1	1	1	1	0.95	0.95	0.95	1		1	0.9	0.9	0.95	0.85	0.75	0.75	0.6	0.65	0.6	0.45	0.55
sim 3	0.6	0.75	0.95	0.95	0.95	1	0.95	1	1	0.95	1	1		0.95	1	1	1	0.8	0.9	0.85	0.65	0.7	0.45	0.4	0.25
sim 4	0.05	0.25	0.8	0.95	1	1	1	1	1	1	1	1		0.95	1	0.95	0.95	0.85	0.85	0.7	0.9	0.7	0.6	0.65	0.5
sim 5	0.15	0.25	0.9	0.95	1	1	1	1	1	0.95	1	0.95		0.95	1	0.95	0.95	0.85	0.75	0.45	0.7	0.6	0.85	0.35	0.45
sim 6	0	0.2	0.2	0.9	1	0.95	1	1	1	1	1	1		1	1	1	0.95	1	0.9	0.9	0.9	0.85	0.85	0.85	0.55
sim 7	0.2	0.2	0.9	0.95	1	1	1	1	1	1	0.95	1		0.95	1	0.95	0.95	0.9	0.65	0.85	0.95	0.8	0.7	0.55	0.3
sim 8	0.25	0.45	0.95	1	0.95	1	1	0.95	1	1	1	1		1	0.95	0.95	0.85	0.8	0.75	0.8	0.75	0.8	0.7	0.5	0.3
sim 9	0	0.25	0.9	1	0.9	1	1	1	1	1	1	0.95		1	1	1	0.85	0.95	0.95	0.75	0.6	0.8	0.45	0.65	0.55
sim 10	0.05	0.55	0.75	1	1	1	1	1	1	0.95	1	0.95		1	1	1	1	0.95	0.75	0.9	0.9	0.8	0.7	0.65	0.35
n	10	10	10	10	10	10	10	10	10	10	10	10		10	10	10	10	10	10	10	10	10	10	10	10
mean	0.17	0.395	0.83	0.965	0.975	0.995	0.995	0.995	0.995	0.98	0.985	0.985		0.98	0.985	0.965	0.935	0.88	0.795	0.76	0.785	0.715	0.65	0.54	0.39
sd	0.190321	0.217881	0.233571	0.0337474	0.0353553	0.0158114	0.0158114	0.0158114	0.0158114	0.0258199	0.0241523	0.0241523		0.0258199	0.0337474	0.0337474	0.0529675	0.0674949	0.0984604	0.137032	0.139543	0.122588	0.139443	0.161245	0.1542
serr	0.0601849	0.0689001	0.0738617	0.0106719	0.0111803	0.005	0.005	0.005	0.005	0.00816497	0.00763763	0.00763763		0.00816497	0.0106719	0.0106719	0.0167498	0.0213437	0.0311359	0.0433333	0.0441273	0.0387657	0.0440959	0.0509902	0.0487625
Male present
Avg pct avoid (sess of 20 trials)	1	2	3	4	5	6	7	8	9	10	11	12		1	2	3	4	5	6	7	8	9	10	11	12
sim 1	0.05	0.05	0.45	0.45	0.6	0.95	0.85	1	0.85	0.95	0.9	0.95		0.8	0.9	0.8	0.6	0.65	0.5	0.35	0.45	0	0.4	0.2	0.1
sim 2	0.25	0.05	0.1	0.2	0.65	0.4	0.6	0.85	0.95	0.75	0.7	1		0.9	0.65	0.75	0.45	0.65	0.4	0.45	0.6	0.4	0.4	0.25	0.15
sim 3	0	0.1	0	0.55	0.75	0.75	0.7	0.9	0.85	0.75	1	0.95		0.95	0.8	0.75	0.8	0.25	0.55	0.6	0.4	0.7	0.2	0.15	0.2
sim 4	0	0.15	0.05	0.35	0.35	0.7	0.85	0.85	0.9	0.75	0.85	1		0.8	0.8	0.65	0.45	0.55	0.3	0.55	0.45	0.05	0.35	0.15	0.25
sim 5	0.1	0.15	0.3	0.35	0.7	0.45	0.9	0.75	0.95	0.75	0.95	0.95		0.85	0.9	0.7	0.75	0.55	0.55	0.55	0.2	0.3	0.35	0.15	0.55
sim 6	0.05	0.1	0.3	0.45	0.7	0.6	0.95	0.75	0.95	0.8	1	0.8		0.85	0.9	0.7	0.5	0.5	0.35	0.55	0.25	0.6	0.4	0.25	0.1
sim 7	0.4	0.15	0.5	0.8	0.5	0.7	0.9	0.8	0.9	0.85	1	0.9		0.95	0.95	0.7	0.95	0.85	0.85	0.6	0.5	0.25	0.1	0.25	0.35
sim 8	0	0.2	0.05	0.25	0.75	0.45	0.85	0.8	0.95	0.9	0.9	0.75		0.9	0.9	0.7	0.65	0.7	0.15	0.1	0.45	0.35	0.25	0.15	0.5
sim 9	0.1	0.45	0.4	0.25	0.6	0.8	0.85	0.75	0.9	0.85	1	0.95		0.9	0.8	0.8	0.8	0.55	0.5	0.15	0.15	0.15	0.35	0.2	0.45
sim 10	0.15	0.4	0.2	0.3	0.75	0.85	0.55	0.85	0.75	0.9	0.95	0.85		0.9	0.95	0.6	0.75	0.6	0.35	0.5	0.15	0.1	0.45	0.25	0.45
n	10	10	10	10	10	10	10	10	10	10	10	10		10	10	10	10	10	10	10	10	10	10	10	10
mean	0.11	0.18	0.235	0.395	0.635	0.665	0.8	0.83	0.895	0.825	0.925	0.91		0.88	0.855	0.715	0.67	0.585	0.45	0.44	0.36	0.29	0.325	0.2	0.31
sd	0.128668	0.13784	0.181123	0.178652	0.129207	0.185667	0.135401	0.0788811	0.0643342	0.0754615	0.0950146	0.0843274		0.0537484	0.0926463	0.0625833	0.168655	0.15465	0.188562	0.18227	0.159513	0.230699	0.108653	0.0471405	0.17127
serr	0.0406885	0.043589	0.0572761	0.0564948	0.0408588	0.058713	0.0428174	0.0249444	0.0203443	0.023863	0.0300463	0.0266667		0.0169967	0.0292973	0.0197906	0.0533333	0.0489047	0.0596285	0.0576387	0.0504425	0.0729536	0.0343592	0.0149071	0.0541603
Male absent
Avg pct avoid (sess of 20 trials)	1	2	3	4	5	6	7	8	9	10	11	12		1	2	3	4	5	6	7	8	9	10	11	12
sim 1	0.05	0.15	0.1	0.45	0.5	0.75	1	0.95	0.8	0.95	0.95	0.85		0.95	0.8	0.6	0.6	0.4	0.45	0.45	0.6	0.35	0.4	0.3	0.25
sim 2	0.2	0.6	0.65	0.85	0.9	0.9	0.75	0.95	1	0.9	0.9	0.9		0.9	0.9	0.75	0.4	0.65	0.45	0.75	0.5	0.2	0.45	0.2	0.15
sim 3	0	0	0.5	0.45	0.6	0.75	0.95	0.8	1	1	0.9	0.9		0.85	1	0.7	0.65	0.35	0.35	0.25	0.35	0.25	0.15	0.3	0
sim 4	0.05	0.35	0.2	0.45	0.7	0.75	0.85	0.85	0.9	0.95	0.9	0.95		0.9	0.9	0.85	0.75	0.55	0.4	0.1	0.3	0.1	0.05	0.25	0.3
sim 5	0.05	0	0	0.45	0.7	0.75	0.9	0.95	0.95	1	0.9	0.9		0.85	0.8	0.85	0.5	0.75	0.25	0.45	0.2	0.7	0	0.3	0
sim 6	0.15	0.2	0.25	0.65	0.8	0.9	0.85	0.85	0.9	0.95	1	0.95		0.8	0.8	0.65	0.55	0.4	0.2	0.4	0.45	0.4	0.4	0.55	0.4
sim 7	0.1	0.4	0.5	0.85	0.9	0.8	0.95	0.85	0.95	0.9	0.85	0.95		0.95	0.9	0.75	0.65	0.7	0.6	0.15	0.5	0.25	0.4	0.3	0
sim 8	0.15	0	0.45	0.6	0.85	0.9	0.85	1	1	0.85	0.9	0.95		0.85	0.95	0.85	0.8	0.5	0.75	0.65	0.55	0.1	0.05	0.05	0.45
sim 9	0.1	0.4	0.45	0.95	0.9	1	0.85	0.95	0.95	0.95	0.8	0.7		0.95	0.95	0.7	0.85	0.5	0.35	0.65	0.5	0.4	0.35	0.3	0.25
sim 10	0.25	0.4	0.7	0.65	0.95	0.85	1	0.85	1	0.9	0.85	0.9		0.9	1	0.95	0.8	0.65	0.5	0.55	0.35	0.25	0.05	0.45	0.4
n	10	10	10	10	10	10	10	10	10	10	10	10		10	10	10	10	10	10	10	10	10	10	10	10
mean	0.11	0.25	0.38	0.635	0.78	0.835	0.895	0.9	0.945	0.935	0.895	0.895		0.89	0.9	0.765	0.655	0.545	0.43	0.44	0.43	0.3	0.23	0.3	0.22
sd	0.0774597	0.210819	0.232379	0.191558	0.149443	0.0883491	0.0797566	0.0666667	0.0643342	0.0474342	0.0550252	0.0761942		0.0516398	0.0781736	0.108141	0.146154	0.138343	0.161933	0.219596	0.125167	0.176383	0.184391	0.133333	0.175119
serr	0.0244949	0.0666667	0.0734847	0.0605759	0.0472582	0.0279384	0.0252212	0.0210819	0.0203443	0.015	0.0174005	0.0240947		0.0163299	0.0247207	0.0341971	0.0462181	0.043748	0.0512076	0.0694422	0.0395811	0.0557773	0.0583095	0.0421637	0.0553775

## Sheet: Fig11A
Female present
Avg pct avoid (sess of 20 trials)	1	2	3	4	5	6	7	8	9	10	11	12		1	2	3	4	5	6	7	8	9	10	11	12
sim 1	0.05	0.15	0.6	0.95	1	1	1	1	1	1	1	1		1	1	0.95	0.9	0.85	0.7	0.7	0.55	0.6	0.35	0.35	0.4
sim 2	0	0.05	0.25	0.85	1	1	1	1	1	1	1	1		1	1	0.85	0.75	0.8	0.4	0.6	0.35	0.3	0.35	0.3	0.3
sim 3	0	0	0.25	0.7	1	1	1	1	1	1	1	1		1	0.95	1	0.9	0.9	0.6	0.6	0.7	0.4	0.45	0.05	0.15
sim 4	0.1	0.1	0.7	1	1	1	1	1	1	1	1	1		0.95	0.95	1	0.85	0.85	0.6	0.65	0.3	0.55	0.15	0.25	0.45
sim 5	0.1	0	0.2	0.8	0.95	1	1	1	1	1	1	1		1	0.95	0.9	0.95	0.6	0.6	0.5	0.65	0.45	0.45	0.3	0.05
sim 6	0	0.05	0.15	0.65	1	1	1	1	1	1	1	1		1	1	1	0.9	0.85	0.75	0.6	0.55	0.4	0.35	0.4	0.2
sim 7	0	0	0.1	0.15	0.7	0.95	1	1	1	1	1	1		1	1	1	0.9	0.95	0.75	0.8	0.7	0.55	0.35	0.45	0.25
sim 8	0.15	0.05	0.55	0.85	0.95	1	1	1	1	1	1	1		1	0.95	1	1	0.9	0.6	0.45	0.55	0.4	0.35	0.35	0.4
sim 9	0.05	0.05	0.4	1	1	1	1	1	1	1	1	1		1	1	0.9	0.95	0.85	0.6	0.65	0.6	0.3	0.35	0.25	0.25
sim 10	0	0	0	0.15	0.55	0.9	1	1	1	1	1	1		1	1	0.95	1	0.9	0.95	0.95	0.85	0.7	0.6	0.65	0.15
n	10	10	10	10	10	10	10	10	10	10	10	10		10	10	10	10	10	10	10	10	10	10	10	10
mean	0.045	0.045	0.32	0.71	0.915	0.985	1	1	1	1	1	1		0.995	0.98	0.955	0.91	0.845	0.655	0.65	0.58	0.465	0.375	0.335	0.26
sd	0.0550252	0.0497214	0.232379	0.31693	0.158202	0.0337474	0	0	0	0	0	0		0.0158114	0.0258199	0.0550252	0.0737865	0.0955975	0.144241	0.143372	0.163639	0.131339	0.113652	0.15465	0.128668
serr	0.0174005	0.0157233	0.0734847	0.100222	0.0500278	0.0106719	0	0	0	0	0	0		0.005	0.00816497	0.0174005	0.0233333	0.0302306	0.0456131	0.0453382	0.0517472	0.0415331	0.0359398	0.0489047	0.0406885
Female absent
Avg pct avoid (sess of 20 trials)	1	2	3	4	5	6	7	8	9	10	11	12		1	2	3	4	5	6	7	8	9	10	11	12
sim 1	0	0.05	0.05	0.25	0.9	0.95	1	1	1	1	1	1		1	1	0.95	1	0.9	0.75	0.75	0.7	0.7	0.45	0.6	0.5
sim 2	0	0.1	0	0.35	0.95	1	1	1	1	1	1	1		0.95	1	1	0.95	0.9	0.95	0.55	0.8	0.5	0.55	0.5	0.5
sim 3	0.1	0.15	0.35	0.95	1	1	1	1	1	1	1	1		1	1	0.95	0.8	0.95	0.8	0.9	0.55	0.55	0.5	0.5	0.4
sim 4	0.15	0.1	0.35	0.9	0.95	0.95	1	1	1	1	1	1		1	0.95	0.95	0.9	0.9	0.65	0.75	0.75	0.5	0.6	0.25	0.45
sim 5	0	0.1	0.3	0.7	0.95	1	1	1	1	1	1	1		1	0.9	0.95	1	0.7	0.95	0.65	0.7	0.6	0.65	0.25	0.35
sim 6	0	0.3	0.45	0.9	0.95	1	1	1	1	1	1	1		0.95	1	0.95	0.9	0.95	0.7	0.8	0.6	0.4	0.4	0.3	0.25
sim 7	0	0.05	0.05	0.2	0.75	1	1	1	1	1	1	1		1	0.95	1	1	0.95	0.85	0.8	0.7	0.65	0.6	0.5	0.2
sim 8	0.1	0.35	0.35	0.9	0.95	1	1	1	1	1	1	1		0.95	0.95	0.9	0.85	0.95	0.65	0.7	0.75	0.4	0.4	0.2	0.35
sim 9	0.05	0.1	0.05	0.55	0.85	0.95	1	1	1	1	1	1		1	1	1	0.95	0.95	0.8	0.6	0.75	0.6	0.75	0.35	0.55
sim 10	0	0.05	0.05	0.1	0.3	0.8	0.95	1	1	1	1	1		1	1	0.95	1	0.95	0.85	0.85	0.7	0.8	0.7	0.65	0.45
n	10	10	10	10	10	10	10	10	10	10	10	10		10	10	10	10	10	10	10	10	10	10	10	10
mean	0.04	0.135	0.2	0.58	0.855	0.965	0.995	1	1	1	1	1		0.985	0.975	0.96	0.935	0.91	0.795	0.735	0.7	0.57	0.56	0.41	0.4
sd	0.0567646	0.105541	0.173205	0.332666	0.207431	0.0625833	0.0158114	0	0	0	0	0		0.0241523	0.0353553	0.0316228	0.0709068	0.0774597	0.109163	0.11068	0.0745356	0.127366	0.12202	0.159513	0.113039
serr	0.0179505	0.033375	0.0547723	0.105198	0.0655956	0.0197906	0.005	0	0	0	0	0		0.00763763	0.0111803	0.01	0.0224227	0.0244949	0.0345205	0.035	0.0235702	0.0402768	0.0385861	0.0504425	0.035746
Male present
Avg pct avoid (sess of 20 trials)	1	2	3	4	5	6	7	8	9	10	11	12		1	2	3	4	5	6	7	8	9	10	11	12
sim 1	0.05	0	0.05	0.25	0.4	0.7	0.85	1	0.75	0.9	0.95	0.8		0.65	0.55	0.45	0.35	0.4	0.4	0.25	0.25	0.3	0.15	0.25	0.15
sim 2	0	0	0.05	0.05	0	0	0.25	0.35	0.55	0.6	0.85	0.95		0.9	0.65	0.6	0.4	0.55	0.3	0.25	0.15	0.2	0.25	0.25	0.2
sim 3	0.05	0	0.1	0.15	0.25	0.5	0.8	0.8	0.75	0.9	0.95	0.8		0.6	0.7	0.5	0.35	0.5	0.2	0.25	0.3	0.3	0.05	0.2	0.3
sim 4	0	0	0	0	0.05	0.1	0.05	0.55	0.45	0.8	0.8	1		0.75	0.6	0.65	0.4	0.35	0.35	0.15	0.45	0.15	0.1	0.1	0.15
sim 5	0.05	0.05	0.05	0.15	0.4	0.6	0.8	0.8	0.95	0.8	0.95	0.95		0.5	0.7	0.35	0.35	0.4	0.35	0.35	0.1	0.15	0.15	0.15	0.1
sim 6	0	0.05	0.15	0.25	0.55	0.75	0.75	0.8	0.85	0.85	0.75	0.85		0.75	0.6	0.7	0.4	0.4	0.25	0.15	0.35	0.2	0.25	0.15	0
sim 7	0.05	0.25	0.15	0.1	0.5	0.6	0.85	0.85	0.85	0.85	0.7	0.85		0.8	0.6	0.75	0.4	0.45	0.25	0.25	0.2	0.25	0.4	0.35	0.1
sim 8	0	0.15	0.15	0.3	0.55	0.65	0.95	0.95	0.75	0.9	0.8	0.95		0.6	0.6	0.4	0.6	0.3	0.5	0.2	0.15	0.3	0.15	0.05	0.05
sim 9	0	0	0.05	0.25	0.45	0.6	0.8	0.9	1	0.85	0.75	0.8		0.7	0.75	0.6	0.6	0.35	0.4	0.55	0.3	0.15	0.2	0.1	0.25
sim 10	0	0	0.05	0.1	0.35	0.5	0.75	0.8	0.8	0.9	0.95	0.85		0.95	0.75	0.45	0.45	0.5	0.25	0.1	0.2	0.2	0.1	0.3	0.05
n	10	10	10	10	10	10	10	10	10	10	10	10		10	10	10	10	10	10	10	10	10	10	10	10
mean	0.02	0.05	0.08	0.16	0.35	0.5	0.685	0.78	0.77	0.835	0.845	0.88		0.72	0.65	0.545	0.43	0.42	0.325	0.25	0.245	0.22	0.18	0.19	0.135
sd	0.0258199	0.0849837	0.0537484	0.0994429	0.194365	0.250555	0.291595	0.193218	0.167	0.0914391	0.0984604	0.0752773		0.139841	0.0707107	0.134268	0.0948683	0.0788811	0.0920447	0.12693	0.106589	0.0632456	0.100554	0.0966092	0.0944281
serr	0.00816497	0.0268742	0.0169967	0.0314466	0.0614636	0.0792324	0.0922105	0.061101	0.0528099	0.0289156	0.0311359	0.0238048		0.0442217	0.0223607	0.0424591	0.03	0.0249444	0.0291071	0.0401386	0.0337062	0.02	0.031798	0.0305505	0.0298608
Male absent
Avg pct avoid (sess of 20 trials)	1	2	3	4	5	6	7	8	9	10	11	12		1	2	3	4	5	6	7	8	9	10	11	12
sim 1	0	0	0	0	0.1	0.15	0.1	0.05	0.4	0.55	0.75	0.8		0.75	0.8	0.6	0.55	0.55	0.3	0.25	0.15	0.3	0.25	0	0.1
sim 2	0.05	0	0	0	0	0.15	0.1	0.1	0.3	0.5	0.45	0.85		0.7	0.7	0.5	0.65	0.6	0.5	0.4	0.25	0.2	0.1	0.2	0.05
sim 3	0	0.1	0	0.1	0.15	0.05	0.25	0.6	0.65	0.7	0.75	0.8		0.75	0.8	0.8	0.45	0.6	0.45	0.2	0.15	0.4	0.25	0.1	0.15
sim 4	0.05	0	0.05	0.05	0.1	0.1	0.3	0.5	0.8	0.85	0.75	0.75		0.75	0.75	0.6	0.75	0.5	0.45	0.4	0.25	0.35	0.25	0.2	0.2
sim 5	0.05	0.1	0.05	0.05	0.3	0.2	0.5	0.45	0.75	0.8	0.9	0.75		0.7	0.7	0.75	0.5	0.35	0.5	0.45	0.35	0.25	0.15	0.2	0.15
sim 6	0.05	0	0.05	0.1	0.1	0.05	0.05	0.25	0.7	0.6	0.75	0.75		0.6	0.6	0.7	0.7	0.3	0.4	0.15	0.15	0.25	0.15	0.25	0.1
sim 7	0.15	0	0.05	0.05	0	0.15	0.1	0.3	0.55	0.6	0.85	1		0.85	0.6	0.35	0.45	0.3	0.25	0.35	0.3	0.2	0.1	0.15	0.15
sim 8	0.05	0.05	0.05	0	0.05	0.3	0.65	0.4	0.75	0.75	0.85	0.95		0.75	0.8	0.55	0.45	0.25	0.2	0.15	0.2	0.2	0.15	0.15	0.3
sim 9	0.15	0	0.05	0.05	0.35	0.65	0.5	0.7	0.8	0.95	0.9	0.7		0.75	0.55	0.7	0.45	0.3	0.3	0.25	0.45	0.15	0.15	0.05	0.25
sim 10	0.1	0	0	0.05	0.05	0.15	0.15	0.3	0.4	0.6	0.85	0.8		0.75	0.7	0.5	0.45	0.4	0.4	0.05	0.25	0.35	0.15	0.4	0.2
n	10	10	10	10	10	10	10	10	10	10	10	10		10	10	10	10	10	10	10	10	10	10	10	10
mean	0.065	0.025	0.03	0.045	0.12	0.195	0.27	0.365	0.61	0.69	0.78	0.815		0.735	0.7	0.605	0.54	0.415	0.375	0.265	0.25	0.265	0.17	0.17	0.165
sd	0.0529675	0.0424918	0.0258199	0.0368932	0.118322	0.175515	0.211082	0.206895	0.185293	0.144914	0.131656	0.0944281		0.0625833	0.0912871	0.136321	0.117379	0.135503	0.106066	0.131339	0.0971825	0.0818196	0.0586894	0.111056	0.0747217
serr	0.0167498	0.0134371	0.00816497	0.0116667	0.0374166	0.0555028	0.0667499	0.065426	0.0585947	0.0458258	0.0416333	0.0298608		0.0197906	0.0288675	0.0431084	0.0371184	0.0428499	0.033541	0.0415331	0.0307318	0.0258736	0.0185592	0.0351188	0.0236291

## Sheet: Fig11B
Female present
Avg pct avoid (sess of 20 trials)	1	2	3	4	5	6	7	8	9	10	11	12		1	2	3	4	5	6	7	8	9	10	11	12
sim 1	0	0.1	0.5	0.8	0.95	0.95	1	1	0.95	1	1	1		0.95	1	1	1	1	1	0.95	1	0.95	0.95	0.9	0.8
sim 2	0	0.7	0.95	0.95	0.95	1	1	1	1	1	1	1		1	1	0.95	0.95	1	1	0.9	0.9	0.95	0.95	0.7	0.8
sim 3	0.3	0.65	0.9	1	1	0.95	1	1	1	1	1	1		0.95	0.95	0.95	1	0.95	1	1	0.9	0.95	0.9	0.75	0.7
sim 4	0	0.3	0.75	1	0.95	1	0.95	1	0.95	0.95	1	1		1	1	0.95	1	1	0.95	1	0.95	0.95	0.95	0.9	0.9
sim 5	0.25	0.8	1	0.95	1	1	1	1	1	1	0.95	0.95		1	1	1	0.95	0.9	1	0.95	1	0.9	0.9	0.8	0.8
sim 6	0.05	0.1	0.65	0.8	1	1	1	1	0.95	1	1	1		0.95	0.95	1	0.95	0.95	0.95	0.95	1	0.95	0.85	0.9	0.85
sim 7	0.05	0.45	0.7	1	1	1	1	1	1	1	1	1		1	0.95	0.95	1	0.9	0.95	0.95	0.9	0.85	0.9	0.8	0.7
sim 8	0.05	0.1	0.7	0.95	0.95	0.95	1	1	1	1	1	1		1	1	0.95	1	1	1	0.95	1	0.95	0.95	0.95	0.95
sim 9	0.1	0.15	0.65	0.95	0.95	1	1	1	1	1	0.95	0.95		1	1	1	1	1	1	0.9	0.95	0.85	0.95	0.9	0.8
sim 10	0.2	0	0.75	0.85	0.95	0.95	1	1	0.95	1	1	1		1	1	1	1	1	1	0.95	1	1	0.85	0.95	0.85
n	10	10	10	10	10	10	10	10	10	10	10	10		10	10	10	10	10	10	10	10	10	10	10	10
mean	0.1	0.335	0.755	0.925	0.97	0.98	0.995	1	0.98	0.995	0.99	0.99		0.985	0.985	0.975	0.985	0.97	0.985	0.95	0.96	0.93	0.915	0.855	0.815
sd	0.110554	0.293494	0.153569	0.0790569	0.0258199	0.0258199	0.0158114	0	0.0258199	0.0158114	0.0210819	0.0210819		0.0241523	0.0241523	0.0263523	0.0241523	0.0421637	0.0241523	0.0333333	0.0459468	0.0483046	0.0411636	0.086442	0.0783511
serr	0.0349603	0.092811	0.0485627	0.025	0.00816497	0.00816497	0.005	0	0.00816497	0.005	0.00666667	0.00666667		0.00763763	0.00763763	0.00833333	0.00763763	0.0133333	0.00763763	0.0105409	0.0145297	0.0152753	0.0130171	0.0273354	0.0247768
Female absent
Avg pct avoid (sess of 20 trials)	1	2	3	4	5	6	7	8	9	10	11	12		1	2	3	4	5	6	7	8	9	10	11	12
sim 1	0.2	0.75	0.9	1	1	1	1	1	1	1	1	1		0.95	1	1	0.95	0.95	0.95	0.95	0.95	0.7	0.85	0.6	0.75
sim 2	0.2	0.85	1	0.95	1	1	1	1	1	1	1	1		1	0.95	1	0.95	0.9	0.75	0.9	0.85	0.8	0.65	0.6	0.7
sim 3	0	0.2	0.9	0.95	1	1	1	1	1	1	1	1		1	1	1	0.9	1	0.95	0.95	0.8	0.75	0.85	0.6	0.7
sim 4	0	0.8	0.8	0.95	1	1	1	1	1	1	1	1		1	1	1	0.95	0.95	0.95	0.85	1	0.9	0.7	0.85	0.6
sim 5	0.05	0.5	0.9	1	1	1	1	1	1	1	1	1		0.95	1	1	1	0.95	0.9	1	0.95	0.85	0.7	0.85	0.9
sim 6	0.2	0.7	0.9	1	1	1	1	1	1	1	1	1		1	1	0.95	1	0.9	0.95	0.9	0.9	0.6	0.8	0.55	0.55
sim 7	0.1	0.35	0.8	0.95	0.95	0.95	1	1	1	1	1	1		1	1	1	0.95	0.95	0.95	0.95	0.9	0.9	0.8	0.85	0.7
sim 8	0.05	0.15	0.55	0.95	1	1	1	1	1	1	1	1		1	1	1	1	0.95	0.9	0.9	0.9	0.9	0.75	0.75	0.7
sim 9	0.4	0.5	1	0.95	1	1	1	1	1	0.95	1	1		1	1	1	1	0.95	0.85	0.95	0.9	0.9	0.8	0.5	0.65
sim 10	0.15	0.25	0.95	0.95	1	1	1	1	1	1	1	1		1	1	1	0.95	0.95	0.95	1	0.9	0.9	0.85	0.8	0.75
n	10	10	10	10	10	10	10	10	10	10	10	10		10	10	10	10	10	10	10	10	10	10	10	10
mean	0.135	0.505	0.87	0.965	0.995	0.995	1	1	1	0.995	1	1		0.99	0.995	0.995	0.965	0.945	0.91	0.935	0.905	0.82	0.775	0.695	0.7
sd	0.122588	0.260821	0.131656	0.0241523	0.0158114	0.0158114	0	0	0	0.0158114	0	0		0.0210819	0.0158114	0.0158114	0.0337474	0.0283823	0.0658281	0.0474342	0.0550252	0.105935	0.071686	0.138343	0.0942809
serr	0.0387657	0.082479	0.0416333	0.00763763	0.005	0.005	0	0	0	0.005	0	0		0.00666667	0.005	0.005	0.0106719	0.00897527	0.0208167	0.015	0.0174005	0.0334996	0.0226691	0.043748	0.0298142
Male present
Avg pct avoid (sess of 20 trials)	1	2	3	4	5	6	7	8	9	10	11	12		1	2	3	4	5	6	7	8	9	10	11	12
sim 1	0.2	0.2	0.4	0.4	0.5	0.7	0.9	0.9	0.9	0.9	0.9	0.9		0.85	0.9	0.65	0.9	0.7	0.5	0.5	0.6	0.35	0.65	0.2	0.25
sim 2	0.1	0.15	0.2	0.35	0.75	0.65	0.85	0.8	0.9	0.9	0.9	0.95		0.95	0.95	0.75	0.65	0.8	0.75	0.45	0.35	0.45	0.55	0.45	0.25
sim 3	0.1	0.35	0.2	0.25	0.4	0.8	0.65	0.85	0.8	0.95	0.95	0.85		0.85	0.95	0.9	0.75	0.55	0.65	0.6	0.4	0.5	0.4	0.25	0.15
sim 4	0.05	0.2	0.15	0.6	0.6	0.7	0.8	0.85	0.9	0.95	0.9	0.95		0.95	0.95	0.85	0.8	0.65	0.75	0.65	0.15	0.3	0.25	0.4	0.4
sim 5	0	0.1	0.35	0.3	0.15	0.65	0.75	0.7	0.8	0.95	1	0.75		0.9	0.95	0.8	0.85	0.45	0.7	0.5	0.45	0.55	0.3	0.15	0.25
sim 6	0.15	0.2	0.3	0.55	0.45	0.75	0.85	0.75	0.95	0.9	0.95	0.95		1	0.9	0.7	0.9	0.4	0.8	0.25	0.35	0.35	0.15	0.45	0.25
sim 7	0	0.05	0.05	0.3	0.05	0.4	0.7	0.85	0.8	0.9	0.9	0.95		0.95	0.9	0.8	0.9	0.65	0.85	0.3	0.5	0.55	0.2	0.7	0.4
sim 8	0	0.1	0.05	0.3	0.45	0.35	0.65	0.95	0.8	0.85	0.9	0.95		0.95	0.85	0.8	0.95	0.7	0.75	0.55	0.55	0.4	0.6	0.45	0.3
sim 9	0.1	0	0.1	0.35	0.2	0.7	0.7	0.8	0.85	1	0.95	0.95		0.9	0.95	0.9	0.6	0.4	0.5	0.1	0.55	0.6	0.25	0.5	0.35
sim 10	0	0.05	0.05	0.15	0.3	0.55	0.55	0.65	0.85	0.8	0.9	0.85		0.95	0.9	0.9	0.85	0.75	0.65	0.85	0.6	0.75	0.75	0.3	0.15
n	10	10	10	10	10	10	10	10	10	10	10	10		10	10	10	10	10	10	10	10	10	10	10	10
mean	0.07	0.14	0.185	0.355	0.385	0.625	0.74	0.81	0.855	0.91	0.925	0.905		0.925	0.92	0.805	0.815	0.605	0.69	0.475	0.45	0.48	0.41	0.385	0.275
sd	0.071492	0.102198	0.129207	0.134268	0.213503	0.147667	0.11005	0.0906765	0.0550252	0.0567646	0.0353553	0.068516		0.0485913	0.0349603	0.086442	0.11559	0.146154	0.117379	0.215058	0.141421	0.13784	0.21187	0.163384	0.0889757
serr	0.0226078	0.0323179	0.0408588	0.0424591	0.0675154	0.0466964	0.034801	0.0286744	0.0174005	0.0179505	0.0111803	0.0216667		0.0153659	0.0110554	0.0273354	0.0365529	0.0462181	0.0371184	0.0680074	0.0447214	0.043589	0.0669992	0.0516667	0.0281366
Male absent
Avg pct avoid (sess of 20 trials)	1	2	3	4	5	6	7	8	9	10	11	12		1	2	3	4	5	6	7	8	9	10	11	12
sim 1	0.15	0.5	0.55	0.7	0.95	0.95	0.9	0.9	1	0.9	0.95	1		0.9	0.75	0.95	0.8	0.4	0.55	0.8	0.65	0.45	0.2	0.2	0.3
sim 2	0.25	0.4	0.45	0.65	0.9	0.95	0.95	0.95	0.95	1	0.85	1		1	0.9	0.85	0.95	0.7	0.85	0.55	0.7	0.75	0.35	0.55	0.3
sim 3	0.25	0.2	0.15	0.7	0.75	0.9	0.8	0.95	0.9	0.95	1	0.95		0.85	0.95	0.9	0.75	0.7	0.55	0.55	0.6	0.4	0.4	0.5	0.4
sim 4	0.05	0.1	0.2	0.5	0.6	0.65	0.85	0.95	0.95	0.95	0.9	1		0.8	0.8	0.65	0.7	0.45	0.9	0.55	0.25	0.35	0.2	0.15	0.2
sim 5	0.15	0.15	0.25	0.6	0.55	0.95	0.9	0.95	1	0.85	0.9	1		0.9	0.75	0.7	0.75	0.65	0.55	0.6	0.45	0.25	0.45	0.35	0.05
sim 6	0.1	0.15	0.45	0.6	0.8	0.9	0.95	0.95	0.9	0.95	0.95	1		1	0.8	0.8	0.9	0.95	0.65	0.6	0.65	0.5	0.5	0.45	0.3
sim 7	0.1	0.3	0.7	0.85	0.95	0.9	1	1	0.9	0.95	0.95	0.95		0.95	0.85	0.85	0.8	0.8	0.55	0.65	0.25	0.45	0.4	0.5	0.65
sim 8	0.2	0.3	0.55	0.7	0.9	0.95	0.85	0.9	0.95	0.95	1	0.95		0.95	0.95	0.85	0.85	0.65	0.8	0.85	0.45	0.35	0.05	0.45	0.55
sim 9	0.1	0.05	0.35	0.6	0.7	0.75	0.9	0.9	0.9	1	0.85	1		0.95	0.9	0.9	0.65	0.75	0.75	0.55	0.7	0.05	0.25	0.1	0.45
sim 10	0.2	0.15	0.4	0	0.65	0.75	0.95	0.9	0.9	0.9	1	0.9		0.75	0.95	0.7	0.45	0.5	0.45	0.35	0.45	0.3	0.45	0.35	0.25
n	10	10	10	10	10	10	10	10	10	10	10	10		10	10	10	10	10	10	10	10	10	10	10	10
mean	0.155	0.23	0.405	0.59	0.775	0.865	0.905	0.935	0.935	0.94	0.935	0.975		0.905	0.86	0.815	0.76	0.655	0.66	0.605	0.515	0.385	0.325	0.36	0.345
sd	0.068516	0.141814	0.172321	0.227058	0.147667	0.108141	0.0598609	0.0337474	0.0411636	0.0459468	0.0579751	0.0353553		0.0831665	0.0809664	0.100139	0.141028	0.167415	0.1542	0.140337	0.171675	0.181123	0.143856	0.159513	0.173925
serr	0.0216667	0.0448454	0.0544926	0.0718022	0.0466964	0.0341971	0.0189297	0.0106719	0.0130171	0.0145297	0.0183333	0.0111803		0.0262996	0.0256038	0.0316667	0.044597	0.0529413	0.0487625	0.0443784	0.0542883	0.0572761	0.0454911	0.0504425	0.055

[truncated: 2 more sheets: Fig14A, Fig14B]
